# Supplementary material for: Copy number variation introduced by a massive mobile element facilitates global thermal adaptation in a fungal wheat pathogen
Source: Nat Commun. 2024 Jul 8;15:5728. doi: 10.1038/s41467-024-49913-7 (PMC11231334; doi:10.1038/s41467-024-49913-7)
Supplement: Supplementary file 4 — Supplementary Data 1-2 and 5-11 [file 41467_2024_49913_MOESM4_ESM.xlsx]

## Sheet: S1
Supplementary Data 1: Information about sample origin, sequence quality and accession numbers.
Sample	Alternative_name1	Alternative_name2	Collection	Continent	Country	Region	City	Latitude	Longitude	Sampling_Date	Filter	BioProject..NCBI.sra.	Coverage median (core chrs.)
05STB001_1	05STB001	05STB001.1	Syngenta	Europe	Belgium	NA	Westende	51.1595	2.76913	2005	High quality resequencing	PRJNA870233	99
05STB003_1	05STB003	05STB003.1	Syngenta	Europe	Belgium	NA	Veurne	51.055	2.66847	2005	High quality resequencing	PRJNA870233	141
05STB011_1	05STB011	05STB011.1	Syngenta	Europe	Belgium	NA	Gembloux	50.5743	4.70165	2005	High quality resequencing	PRJNA870233	115
05STB012_1	05STB012	05STB012.1	Syngenta	Europe	Belgium	NA	Gembloux	50.5743	4.70165	2005	High quality resequencing	PRJNA870233	107
05STB013_1	05STB013	05STB013.1	Syngenta	Europe	Belgium	NA	Gembloux	50.5743	4.70165	2005	High quality resequencing	PRJNA870233	97
05STB015_1	05STB015	05STB015.1	Syngenta	Europe	Belgium	NA	Gembloux	50.5743	4.70165	2005	High quality resequencing	PRJNA870233	61
05STB017_1	05STB017	05STB017.1	Syngenta	Europe	Belgium	NA	Gembloux	50.5743	4.70165	2005	High quality resequencing	PRJNA870233	35
05STB023_1	05STB023	05STB023.1	Syngenta	Europe	Belgium	NA	Veurne	51.055	2.66847	2005	High quality resequencing	PRJNA870233	108
05STB026_1	05STB026	05STB026.1	Syngenta	Europe	Belgium	NA	NA	51.0536	3.14579	2005	High quality resequencing	PRJNA870233	129
05STB028_1	05STB028	05STB028.1	Syngenta	Europe	Belgium	NA	Zevekote	51.1375	2.92004	2005	High quality resequencing	PRJNA870233	116
05STCH001_1	05STCH001	05STCH001.1	Syngenta	Europe	Switzerland	NA	WÃ¼nnewil	46.8747	7.27571	2005	High quality resequencing	PRJNA870233	114
05STCH002_1	05STCH002	05STCH002.1	Syngenta	Europe	Switzerland	NA	Wengi	47.0834	7.3998	2005	High quality resequencing	PRJNA870233	86
05STCH003_1	05STCH003	05STCH003.1	Syngenta	Europe	Switzerland	NA	Wengi	47.0834	7.3998	2005	High quality resequencing	PRJNA870233	99
05STCH004_1	05STCH004	05STCH004.1	Syngenta	Europe	Switzerland	NA	Wengi	47.0834	7.3998	2005	High quality resequencing	PRJNA870233	93
05STCH008_1	05STCH008	05STCH008.1	Syngenta	Europe	Switzerland	NA	Dielsdorf	47.4765	8.4577	2005	High quality resequencing	PRJNA870233	113
05STD001_1	05STD001	05STD001.1	Syngenta	Europe	Germany	NA	Parchim	53.428	11.8776	2005	High quality resequencing	PRJNA870233	102
05STD006_1	05STD006	05STD006.1	Syngenta	Europe	Germany	NA	LÃ¼tzow	53.6528	11.1745	2005	High quality resequencing	PRJNA870233	99
05STD026_1	05STD026	05STD026.1	Syngenta	Europe	Germany	NA	Rothenburg	49.3795	10.1859	2005	High quality resequencing	PRJNA870233	72
05STD031_1	05STD031	05STD031.1	Syngenta	Europe	Germany	NA	Riepen/Bad Nemmdorf	52.3454	9.33465	2005	High quality resequencing	PRJNA870233	95
05STD040_1	05STD040	05STD040.1	Syngenta	Europe	Germany	NA	Hilgermissen	52.8453	9.12482	2005	High quality resequencing	PRJNA870233	113
05STD041_1	05STD041	05STD041.1	Syngenta	Europe	Germany	NA	Hilgermissen	52.8453	9.12482	2005	High quality resequencing	PRJNA870233	101
05STD042_1	05STD042	05STD042.1	Syngenta	Europe	Germany	NA	Hilgermissen	52.8453	9.12482	2005	High quality resequencing	PRJNA870233	96.5
05STD046_1	05STD046	05STD046.1	Syngenta	Europe	Germany	NA	Kritzkow	53.8883	12.2492	2005	High quality resequencing	PRJNA870233	131
05STD059_1	05STD059	05STD059.1	Syngenta	Europe	Germany	NA	Wachtberg-Adendorf	50.6144	7.06027	2005	High quality resequencing	PRJNA870233	122
05STD069_1	05STD069	05STD069.1	Syngenta	Europe	Germany	NA	Peinkofer	48.9761	12.6822	2005	High quality resequencing	PRJNA870233	116
05STD087_1	05STD087	05STD087.1	Syngenta	Europe	Germany	NA	DÃ¶beln	51.1229	13.1167	2005	High quality resequencing	PRJNA870233	105
05STD093_1	05STD093	05STD093.1	Syngenta	Europe	Germany	NA	Hemmelte	52.7809	7.98681	2005	High quality resequencing	PRJNA870233	120
05STD094_1	05STD094	05STD094.1	Syngenta	Europe	Germany	NA	Rohlstorf	53.9615	10.3728	2005	High quality resequencing	PRJNA870233	120
05STD098_1	05STD098	05STD098.1	Syngenta	Europe	Germany	NA	Iserlohn	51.422	7.67204	2005	High quality resequencing	PRJNA870233	107
05STD104_1	05STD104	05STD104.1	Syngenta	Europe	Germany	NA	Brokel	51.7282	9.15856	2005	High quality resequencing	PRJNA870233	76
05STD108_1	05STD108	05STD108.1	Syngenta	Europe	Germany	NA	Schleswig_Holstein	54.5239	9.56323	2005	High quality resequencing	PRJNA870233	117
05STD127_1	05STD127	05STD127.1	Syngenta	Europe	Germany	NA	Sickte	52.2164	10.637	2005	High quality resequencing	PRJNA870233	101
05STD133_1	05STD133	05STD133.1	Syngenta	Europe	Germany	NA	Salching	48.8107	12.5703	2005	High quality resequencing	PRJNA870233	64
05STD138_1	05STD138	05STD138.1	Syngenta	Europe	Germany	NA	NA	51.1657	10.4515	2005	High quality resequencing	PRJNA870233	104
05STIR001	05STIR001_Bulk	05STIR001.Bulk	Syngenta	Europe	Ireland	NA	NA	52.6541	-7.24479	2005	High quality resequencing	PRJNA870233	112.5
05STNL002_1	05STNL002	05STNL002.1	Syngenta	Europe	Netherlands	NA	Groningen	53.2194	6.5665	2005	High quality resequencing	PRJNA870233	83
05STNL003_1	05STNL003	05STNL003.1	Syngenta	Europe	Netherlands	NA	Gelderland	52.0452	5.87182	2005	High quality resequencing	PRJNA870233	123.5
05STNL015_1	05STNL015	05STNL015.1	Syngenta	Europe	Netherlands	NA	Ziud. Holland	52.3676	4.88736	2005	High quality resequencing	PRJNA870233	122
05STNL024_1	05STNL024	05STNL024.1	Syngenta	Europe	Netherlands	NA	Groningen	53.2194	6.5665	2005	High quality resequencing	PRJNA870233	101
05STPL002_1	05STPL002	05STPL002.1	Syngenta	Europe	Poland	NA	Nowy Tomysl	52.3182	16.1283	2005	High quality resequencing	PRJNA870233	104
05STPL003_1	05STPL003	05STPL003.1	Syngenta	Europe	Poland	NA	Koszalin	54.1943	16.1715	2005	High quality resequencing	PRJNA870233	118
05STPL005_1	05STPL005	05STPL005.1	Syngenta	Europe	Poland	NA	Sosnicowice	50.2719	18.5286	2005	High quality resequencing	PRJNA870233	75
05STPL007_1	05STPL007	05STPL007.1	Syngenta	Europe	Poland	NA	Sosnicowice	50.2719	18.5286	2005	High quality resequencing	PRJNA870233	128
05STPL008_1	05STPL008	05STPL008.1	Syngenta	Europe	Poland	NA	Opolskie	50.669	17.9246	2005	High quality resequencing	PRJNA870233	96
06STCZ001	06STCZ001	06STCZ001	Syngenta	Europe	Czech Republic	NA	Benesov	49.7838	14.6874	2006	High quality resequencing	PRJNA870233	84
06STCZ003	06STCZ003	06STCZ003	Syngenta	Europe	Czech Republic	NA	Benesov	49.7838	14.6874	2006	High quality resequencing	PRJNA870233	101
06STCZ007	06STCZ007	06STCZ007	Syngenta	Europe	Czech Republic	NA	Pisek	49.3035	14.158	2006	High quality resequencing	PRJNA870233	90
06STCZ009	06STCZ009	06STCZ009	Syngenta	Europe	Czech Republic	NA	Pisek	49.3035	14.158	2006	High quality resequencing	PRJNA870233	88
06STCZ016	06STCZ016	06STCZ016	Syngenta	Europe	Czech Republic	NA	Volanovska	50.5582	15.8974	2006	High quality resequencing	PRJNA870233	111
06STCZ020	06STCZ020	06STCZ020	Syngenta	Europe	Czech Republic	NA	Krasne Udoli	50.0723	12.9213	2006	High quality resequencing	PRJNA870233	104
06STCZ023	06STCZ023	06STCZ023	Syngenta	Europe	Czech Republic	NA	Krasne Udoli	50.0723	12.9213	2006	High quality resequencing	PRJNA870233	98
06STCZ028	06STCZ028	06STCZ028	Syngenta	Europe	Czech Republic	NA	Krasne Udoli	50.0723	12.9213	2006	High quality resequencing	PRJNA870233	85
06STCZ036	06STCZ036	06STCZ036	Syngenta	Europe	Czech Republic	NA	Pisek (South Bohemia)	49.3035	14.158	2006	High quality resequencing	PRJNA870233	88.5
06STCZ044	06STCZ044	06STCZ044	Syngenta	Europe	Czech Republic	NA	Benerov (Central Bo.)	49.8782	14.9363	2006	High quality resequencing	PRJNA870233	72
06STCZ045	06STCZ045	06STCZ045	Syngenta	Europe	Czech Republic	NA	Benerov (Central Bo.)	49.8782	14.9363	2006	High quality resequencing	PRJNA870233	109
06STD024	06STD024	06STD024	Syngenta	Europe	Germany	NA	Rohlstorf	53.9615	10.3728	2006	High quality resequencing	PRJNA870233	73
06STGB002	06STGB002	06STGB002	Syngenta	Europe	UK	NA	NA	51.0577	-1.30806	2006	High quality resequencing	PRJNA870233	109
06STGB003	06STGB003	06STGB003	Syngenta	Europe	UK	NA	Wymowdham	52.5557	1.04045	2006	High quality resequencing	PRJNA870233	97
06STGB006	06STGB006	06STGB006	Syngenta	Europe	UK	NA	NA	52.614	0.886402	2006	High quality resequencing	PRJNA870233	105
06STGB013	06STGB013	06STGB013	Syngenta	Europe	UK	NA	Hamphire	51.0577	-1.30806	2006	High quality resequencing	PRJNA870233	100.5
06STGB015	06STGB015	06STGB015	Syngenta	Europe	UK	NA	Benniworth	53.3156	-0.208244	2006	High quality resequencing	PRJNA870233	102
06STGB018	06STGB018	06STGB018	Syngenta	Europe	UK	NA	NA	51.7413	-2.00619	2006	High quality resequencing	PRJNA870233	94
06STGB020	06STGB020	06STGB020	Syngenta	Europe	UK	NA	Daglingworth	51.7413	-2.00619	2006	High quality resequencing	PRJNA870233	133
06STIR001	06STIR001	06STIR001	Syngenta	Europe	Ireland	NA	NA	52.6541	-7.24479	2006	High quality resequencing	PRJNA870233	122
06STIR002	06STIR002	06STIR002	Syngenta	Europe	Ireland	NA	NA	52.6541	-7.24479	2006	High quality resequencing	PRJNA870233	116
06STIR003	06STIR003	06STIR003	Syngenta	Europe	Ireland	NA	Knocktopher	52.4832	-7.21472	2006	High quality resequencing	PRJNA870233	102
06STIR004	06STIR004	06STIR004	Syngenta	Europe	Ireland	NA	NA	52.6541	-7.24479	2006	High quality resequencing	PRJNA870233	99
06STIR005	06STIR005	06STIR005	Syngenta	Europe	Ireland	NA	NA	51.8969	-8.48632	2006	High quality resequencing	PRJNA870233	115
06STIR008	06STIR008	06STIR008	Syngenta	Europe	Ireland	NA	NA	53.3498	-6.26031	2006	High quality resequencing	PRJNA870233	103
07STF011	07STF011	07STF011	Syngenta	Europe	France	NA	Crouy en TheleÂ	49.2129	2.3205	2007	High quality resequencing	PRJNA870233	110
07STF021	07STF021	07STF021	Syngenta	Europe	France	NA	NA	43.8697	1.27947	2007	High quality resequencing	PRJNA870233	105
07STF031	07STF031	07STF031	Syngenta	Europe	France	NA	Coupeville	48.9105	4.62735	2007	High quality resequencing	PRJNA870233	104
07STF041	07STF041	07STF041	Syngenta	Europe	France	NA	La Dagueniere	47.4195	-0.435102	2007	High quality resequencing	PRJNA870233	103
07STF051	07STF051	07STF051	Syngenta	Europe	France	NA	NA	48.8526	4.50538	2007	High quality resequencing	PRJNA870233	115
07STF058	07STF058	07STF058	Syngenta	Europe	France	NA	Coupeville	48.9105	4.62735	2007	High quality resequencing	PRJNA870233	116
07STF094	07STF094	07STF094	Syngenta	Europe	France	NA	Amilly	48.4437	1.39602	2007	High quality resequencing	PRJNA870233	110
07STF104	07STF104	07STF104	Syngenta	Europe	France	NA	NA	45.2938	4.99408	2007	High quality resequencing	PRJNA870233	107
07STF145	07STF145	07STF145	Syngenta	Europe	France	NA	Le Vernet	43.4333	1.43025	2007	High quality resequencing	PRJNA870233	100
07STF146	07STF146	07STF146	Syngenta	Europe	France	NA	Le Vernet	43.4333	1.43025	2007	High quality resequencing	PRJNA870233	111
07STF148	07STF148	07STF148	Syngenta	Europe	France	NA	Laugnac	44.3062	0.606306	2007	High quality resequencing	PRJNA870233	77
07STF160	07STF160	07STF160	Syngenta	Europe	France	NA	Les Crespys	43.7954	1.2926	2007	High quality resequencing	PRJNA870233	114
07STF162	07STF162	07STF162	Syngenta	Europe	France	NA	Les Crespys	43.7954	1.2926	2007	IBS	PRJNA870233	100
07STF190	07STF190	07STF190	Syngenta	Europe	France	NA	Grisolles	43.8271	1.29701	2007	High quality resequencing	PRJNA870233	99
07STGB009	07STGB009	07STGB009	Syngenta	Europe	UK	NA	NA	52.9452	-0.160125	2007	High quality resequencing	PRJNA870233	70
08STB003	08STB003	08STB003	Syngenta	Europe	Belgium	NA	NA	50.6332	4.52431	2008	High quality resequencing	PRJNA870233	102
08STB009	08STB009	08STB009	Syngenta	Europe	Belgium	NA	Blicquy	50.5872	3.69165	2008	High quality resequencing	PRJNA870233	83
08STB010	08STB010	08STB010	Syngenta	Europe	Belgium	NA	Blicquy	50.5872	3.69165	2008	High quality resequencing	PRJNA870233	102
08STB011	08STB011	08STB011	Syngenta	Europe	Belgium	NA	Blicquy	50.5872	3.69165	2008	High quality resequencing	PRJNA870233	119
08STCH005	08STCH005	08STCH005	Syngenta	Europe	Switzerland	NA	Chavornay	46.7099	6.56523	2008	High quality resequencing	PRJNA870233	110.5
08STCH007	08STCH007	08STCH007	Syngenta	Europe	Switzerland	NA	Courtemelon- CourtÃ©telle	47.3544	7.32235	2008	High quality resequencing	PRJNA870233	116
08STCH008	08STCH008	08STCH008	Syngenta	Europe	Switzerland	NA	Franex	46.8	6.817	2008	High quality resequencing	PRJNA870233	108
08STCH015	08STCH015	08STCH015	Syngenta	Europe	Switzerland	NA	Salez	47.2371	9.50108	2008	High quality resequencing	PRJNA870233	96
08STCZ003	08STCZ003	08STCZ003	Syngenta	Europe	Czech Republic	NA	Trutnov	50.5592	15.9027	2008	High quality resequencing	PRJNA870233	100
08STCZ004	08STCZ004	08STCZ004	Syngenta	Europe	Czech Republic	NA	Krasne Udoli	50.0723	12.9213	2008	High quality resequencing	PRJNA870233	119
08STCZ010	08STCZ010	08STCZ010	Syngenta	Europe	Czech Republic	NA	Sumperk	49.9778	16.9718	2008	High quality resequencing	PRJNA870233	95
08STCZ011	08STCZ011	08STCZ011	Syngenta	Europe	Czech Republic	NA	Sumperk	49.9778	16.9718	2008	High quality resequencing	PRJNA870233	24
08STCZ015	08STCZ015	08STCZ015	Syngenta	Europe	Czech Republic	NA	Krasne Udoli	50.0723	12.9213	2008	High quality resequencing	PRJNA870233	122.5
08STCZ016	08STCZ016	08STCZ016	Syngenta	Europe	Czech Republic	NA	Krasne Udoli	50.0723	12.9213	2008	High quality resequencing	PRJNA870233	107
08STCZ023	08STCZ023	08STCZ023	Syngenta	Europe	Czech Republic	NA	Trutnov	50.5592	15.9027	2008	High quality resequencing	PRJNA870233	82
08STD013	08STD013	08STD013	Syngenta	Europe	Germany	NA	Rohlstorf	53.9615	10.3728	2008	High quality resequencing	PRJNA870233	90
08STD016	08STD016	08STD016	Syngenta	Europe	Germany	NA	Rohlstorf	53.9615	10.3728	2008	High quality resequencing	PRJNA870233	113
08STD018	08STD018	08STD018	Syngenta	Europe	Germany	NA	Heiderfeld	53.8671	10.223	2008	High quality resequencing	PRJNA870233	129
08STD019	08STD019	08STD019	Syngenta	Europe	Germany	NA	Leezen	53.8667	10.2528	2008	High quality resequencing	PRJNA870233	115
08STD020	08STD020	08STD020	Syngenta	Europe	Germany	NA	Rohlstorf	53.9615	10.3728	2008	High quality resequencing	PRJNA870233	149
08STD021	08STD021	08STD021	Syngenta	Europe	Germany	NA	Leezen	53.8667	10.2528	2008	High quality resequencing	PRJNA870233	100
08STD022	08STD022	08STD022	Syngenta	Europe	Germany	NA	Leezen	53.8667	10.2528	2008	High quality resequencing	PRJNA870233	89
08STD045	08STD045	08STD045	Syngenta	Europe	Germany	NA	Barsinghausen	52.3438	9.48061	2008	High quality resequencing	PRJNA870233	86
08STD046	08STD046	08STD046	Syngenta	Europe	Germany	NA	Barsinghausen	52.3438	9.48061	2008	High quality resequencing	PRJNA870233	90
08STF006	08STF006	08STF006	Syngenta	Europe	France	NA	Beauvoir	48.6447	2.8627	2008	High quality resequencing	PRJNA870233	84
08STF029	08STF029	08STF029	Syngenta	Europe	France	NA	Tusson	45.9344	0.067776	2008	High quality resequencing	PRJNA870233	83
08STF030	08STF030	08STF030	Syngenta	Europe	France	NA	Preceneige	48.3584	3.41025	2008	High quality resequencing	PRJNA870233	81
08STF034	08STF034	08STF034	Syngenta	Europe	France	NA	Chatillon	47.9122	4.6434	2008	High quality resequencing	PRJNA870233	96
08STF035	08STF035	08STF035	Syngenta	Europe	France	NA	Talmont-Saint-Hilaire	46.4675	-1.61925	2008	High quality resequencing	PRJNA870233	79
08STF036	08STF036	08STF036	Syngenta	Europe	France	NA	Brain-sur-l'Authion	47.4455	-0.411922	2008	High quality resequencing	PRJNA870233	82
08STF040	08STF040	08STF040	Syngenta	Europe	France	NA	NA	48.9	-0.192843	2008	High quality resequencing	PRJNA870233	84
08STF048	08STF048	08STF048	Syngenta	Europe	France	NA	Teille	47.4616	-1.27974	2008	High quality resequencing	PRJNA870233	95
08STF051	08STF051	08STF051	Syngenta	Europe	France	NA	Teille	47.4616	-1.27974	2008	High quality resequencing	PRJNA870233	88
08STF052	08STF052	08STF052	Syngenta	Europe	France	NA	Mont s/ Vauchey	47.2378	5.98533	2008	High quality resequencing	PRJNA870233	87
08STF056	08STF056	08STF056	Syngenta	Europe	France	NA	St. Pierre le Vieux	46.3866	-0.749747	2008	High quality resequencing	PRJNA870233	81
08STF063	08STF063	08STF063	Syngenta	Europe	France	NA	St Martin de St Maixent	46.3863	-0.210995	2008	High quality resequencing	PRJNA870233	87
08STF070	08STF070	08STF070	Syngenta	Europe	France	NA	Grisolles	43.8271	1.29701	2008	High quality resequencing	PRJNA870233	95
08STF076	08STF076	08STF076	Syngenta	Europe	France	NA	Ogy	49.1043	6.31121	2008	High quality resequencing	PRJNA870233	78
08STF077	08STF077	08STF077	Syngenta	Europe	France	NA	NA	46.2276	2.21375	2008	High quality resequencing	PRJNA870233	85
08STF078	08STF078	08STF078	Syngenta	Europe	France	NA	NA	46.2276	2.21375	2008	High quality resequencing	PRJNA870233	87
08STF079	08STF079	08STF079	Syngenta	Europe	France	NA	Benouville	49.2483	-0.287715	2008	High quality resequencing	PRJNA870233	86
08STF082	08STF082	08STF082	Syngenta	Europe	France	NA	Reugny	47.4813	0.883656	2008	High quality resequencing	PRJNA870233	76
08STF083	08STF083	08STF083	Syngenta	Europe	France	NA	Neuille le Lierre	47.5126	0.910234	2008	High quality resequencing	PRJNA870233	91
08STF089	08STF089	08STF089	Syngenta	Europe	France	NA	Chuffilly	49.4474	4.60712	2008	High quality resequencing	PRJNA870233	75
08STF094	08STF094	08STF094	Syngenta	Europe	France	NA	Vineuil	46.9017	1.63568	2008	High quality resequencing	PRJNA870233	86
08STF098	08STF098	08STF098	Syngenta	Europe	France	NA	Pont sur Yonne	48.2878	3.20399	2008	High quality resequencing	PRJNA870233	98
08STF102	08STF102	08STF102	Syngenta	Europe	France	NA	Ennordres	47.4304	2.3841	2008	High quality resequencing	PRJNA870233	84
08STF105	08STF105	08STF105	Syngenta	Europe	France	NA	Dadonville	48.1574	2.27173	2008	High quality resequencing	PRJNA870233	89
08STF106	08STF106	08STF106	Syngenta	Europe	France	NA	Dadonville	48.1574	2.27173	2008	High quality resequencing	PRJNA870233	78
08STF108	08STF108	08STF108	Syngenta	Europe	France	NA	Ennordres	47.4304	2.3841	2008	High quality resequencing	PRJNA870233	91
08STF109	08STF109	08STF109	Syngenta	Europe	France	NA	Pigny	47.1702	2.44728	2008	High quality resequencing	PRJNA870233	80
08STF116	08STF116	08STF116	Syngenta	Europe	France	NA	Dadonville	48.1574	2.27173	2008	High quality resequencing	PRJNA870233	91
08STF128	08STF128	08STF128	Syngenta	Europe	France	NA	Saint-Pourcain-sur-Besbre	46.4737	3.59164	2008	High quality resequencing	PRJNA870233	75.5
08STF131	08STF131	08STF131	Syngenta	Europe	France	NA	Le Subdray	47.0108	2.29414	2008	High quality resequencing	PRJNA870233	101
08STF136	08STF136	08STF136	Syngenta	Europe	France	NA	Caudan	47.804	-3.34444	2008	High quality resequencing	PRJNA870233	113
08STF147	08STF147	08STF147	Syngenta	Europe	France	NA	Asnieres-la-Giraud	45.8913	-0.522094	2008	High quality resequencing	PRJNA870233	75
08STF153	08STF153	08STF153	Syngenta	Europe	France	NA	Brion	46.3561	0.458328	2008	High quality resequencing	PRJNA870233	78
08STF155	08STF155	08STF155	Syngenta	Europe	France	NA	Etroussat	46.2164	3.21973	2008	High quality resequencing	PRJNA870233	83
08STF175	08STF175	08STF175	Syngenta	Europe	France	NA	NA	50.1387	1.78734	2008	High quality resequencing	PRJNA870233	75
08STF183	08STF183	08STF183	Syngenta	Europe	France	NA	Lucay le Male	47.1265	1.43773	2008	High quality resequencing	PRJNA870233	68
08STF185	08STF185	08STF185	Syngenta	Europe	France	NA	Lucay le Male	47.1265	1.43773	2008	High quality resequencing	PRJNA870233	66
08STF187	08STF187	08STF187	Syngenta	Europe	France	NA	NA	48.7149	6.53752	2008	High quality resequencing	PRJNA870233	88
08STF194	08STF194	08STF194	Syngenta	Europe	France	NA	Hautmont	50.247	3.91708	2008	IBS	PRJNA870233	69
08STF196	08STF196	08STF196	Syngenta	Europe	France	NA	Servins	50.413	2.63674	2008	High quality resequencing	PRJNA870233	89
08STGB001	08STGB001	08STGB001	Syngenta	Europe	UK	NA	Winchester	51.0598	-1.31014	2008	High quality resequencing	PRJNA870233	77
08STGB003	08STGB003	08STGB003	Syngenta	Europe	UK	NA	Lincs	52.9452	-0.160125	2008	High quality resequencing	PRJNA870233	90
08STGB004	08STGB004	08STGB004	Syngenta	Europe	UK	NA	Winchester	51.0598	-1.31014	2008	High quality resequencing	PRJNA870233	68
08STGB006	08STGB006	08STGB006	Syngenta	Europe	UK	NA	Wymondham	52.5557	1.04045	2008	High quality resequencing	PRJNA870233	103
08STGB007	08STGB007	08STGB007	Syngenta	Europe	UK	NA	Cirencester	51.7185	-1.96824	2008	High quality resequencing	PRJNA870233	79
09STD003	09STD003	09STD003	Syngenta	Europe	Germany	NA	Bad Nenndorf	52.3379	9.37436	2009	High quality resequencing	PRJNA870233	78
09STD004	09STD004	09STD004	Syngenta	Europe	Germany	NA	Bad Nenndorf	52.3379	9.37436	2009	High quality resequencing	PRJNA870233	77
09STD007	09STD007	09STD007	Syngenta	Europe	Germany	NA	Barsinghausen	52.3438	9.48061	2009	High quality resequencing	PRJNA870233	76
09STD019	09STD019	09STD019	Syngenta	Europe	Germany	NA	Neunendorf	52.8667	12.3719	2009	High quality resequencing	PRJNA870233	25
09STD024	09STD024	09STD024	Syngenta	Europe	Germany	NA	Barsinghausen	52.3438	9.48061	2009	High quality resequencing	PRJNA870233	80
09STD031	09STD031	09STD031	Syngenta	Europe	Germany	NA	Barsinghausen	52.3438	9.48061	2009	High quality resequencing	PRJNA870233	78
09STD041	09STD041	09STD041	Syngenta	Europe	Germany	NA	Lommatzsch	51.2001	13.3062	2009	High quality resequencing	PRJNA870233	86
09STD044	09STD044	09STD044	Syngenta	Europe	Germany	NA	SchÃ¼tzberg	51.7637	12.8305	2009	High quality resequencing	PRJNA870233	73
09STD053	09STD053	09STD053	Syngenta	Europe	Germany	NA	Paulsdorf	51.1074	14.7054	2009	High quality resequencing	PRJNA870233	53
09STD054	09STD054	09STD054	Syngenta	Europe	Germany	NA	Wendisch Cannersdorf	51.0988	14.6677	2009	High quality resequencing	PRJNA870233	47
09STD057	09STD057	09STD057	Syngenta	Europe	Germany	NA	Ebersbach	50.993	14.6113	2009	High quality resequencing	PRJNA870233	66
09STD059	09STD059	09STD059	Syngenta	Europe	Germany	NA	Dorf Mecklenburg	53.8419	11.4594	2009	High quality resequencing	PRJNA870233	65
09STD061	09STD061	09STD061	Syngenta	Europe	Germany	NA	Beidendorf	53.828	11.3861	2009	High quality resequencing	PRJNA870233	51.5
09STD062	09STD062	09STD062	Syngenta	Europe	Germany	NA	Dorf Mecklenburg	53.8419	11.4594	2009	High quality resequencing	PRJNA870233	74
09STD070	09STD070	09STD070	Syngenta	Europe	Germany	NA	Haren/Ems	52.8043	7.23121	2009	High quality resequencing	PRJNA870233	61
09STD071	09STD071	09STD071	Syngenta	Europe	Germany	NA	Haren/Ems	52.8043	7.23121	2009	High quality resequencing	PRJNA870233	29
09STD072	09STD072	09STD072	Syngenta	Europe	Germany	NA	Haren/Ems	52.8043	7.23121	2009	High quality resequencing	PRJNA870233	61
09STD073	09STD073	09STD073	Syngenta	Europe	Germany	NA	Haren/Ems	52.8043	7.23121	2009	High quality resequencing	PRJNA870233	52
09STD074	09STD074	09STD074	Syngenta	Europe	Germany	NA	Haren/Ems	52.8043	7.23121	2009	High quality resequencing	PRJNA870233	13
09STD075	09STD075	09STD075	Syngenta	Europe	Germany	NA	Haren/Ems	52.8043	7.23121	2009	High quality resequencing	PRJNA870233	42
09STD076	09STD076	09STD076	Syngenta	Europe	Germany	NA	Haren/Ems	52.8043	7.23121	2009	High quality resequencing	PRJNA870233	117
09STD077	09STD077	09STD077	Syngenta	Europe	Germany	NA	Haren/Ems	52.8043	7.23121	2009	High quality resequencing	PRJNA870233	52
09STD078	09STD078	09STD078	Syngenta	Europe	Germany	NA	Haren/Ems	52.8043	7.23121	2009	High quality resequencing	PRJNA870233	61
09STD079	09STD079	09STD079	Syngenta	Europe	Germany	NA	Drochterson	53.7068	9.3786	2009	High quality resequencing	PRJNA870233	67
09STE001	09STE001	09STE001	Syngenta	Europe	Spain	NA	Escacena	37.4083	-6.38977	2009	High quality resequencing	PRJNA870233	124
09STE002	09STE002	09STE002	Syngenta	Europe	Spain	NA	Escacena	37.4083	-6.38977	2009	High quality resequencing	PRJNA870233	123
09STF004	09STF004	09STF004	Syngenta	Europe	France	NA	MÃ©rÃ©	47.8988	3.82346	2009	High quality resequencing	PRJNA870233	103
09STF005	09STF005	09STF005	Syngenta	Europe	France	NA	Chauche	46.8296	-1.26965	2009	High quality resequencing	PRJNA870233	68
09STF007	09STF007	09STF007	Syngenta	Europe	France	NA	Dampierre sur Avre	48.7433	1.1743	2009	High quality resequencing	PRJNA870233	47
09STF011	09STF011	09STF011	Syngenta	Europe	France	NA	Bouville	48.2588	1.37967	2009	High quality resequencing	PRJNA870233	46
09STF013	09STF013	09STF013	Syngenta	Europe	France	NA	Neuvy - le - Roi	47.6032	0.594192	2009	High quality resequencing	PRJNA870233	84
09STF014	09STF014	09STF014	Syngenta	Europe	France	NA	Channay sur Lathan	47.4803	0.263626	2009	High quality resequencing	PRJNA870233	36
09STF015	09STF015	09STF015	Syngenta	Europe	France	NA	Oinville Saint Liphard	48.236	1.91854	2009	High quality resequencing	PRJNA870233	23
09STF019	09STF019	09STF019	Syngenta	Europe	France	NA	Oinville Saint Liphard	48.236	1.91854	2009	High quality resequencing	PRJNA870233	38
09STF024	09STF024	09STF024	Syngenta	Europe	France	NA	Eton	49.2746	5.67931	2009	High quality resequencing	PRJNA870233	133
09STF025	09STF025	09STF025	Syngenta	Europe	France	NA	Bouville	48.2588	1.37967	2009	High quality resequencing	PRJNA870233	52
09STF027	09STF027	09STF027	Syngenta	Europe	France	NA	Amilly	48.4437	1.39602	2009	High quality resequencing	PRJNA870233	44
09STF028	09STF028	09STF028	Syngenta	Europe	France	NA	Amilly	48.4437	1.39602	2009	High quality resequencing	PRJNA870233	36
09STF029	09STF029	09STF029	Syngenta	Europe	France	NA	Perreuse	47.859	3.15101	2009	High quality resequencing	PRJNA870233	46
09STF031	09STF031	09STF031	Syngenta	Europe	France	NA	Louan - Villegruis	48.6163	3.48703	2009	High quality resequencing	PRJNA870233	60
09STF032	09STF032	09STF032	Syngenta	Europe	France	NA	Amilly	48.4437	1.39602	2009	High quality resequencing	PRJNA870233	51
09STF036	09STF036	09STF036	Syngenta	Europe	France	NA	Simard	46.7208	5.18004	2009	High quality resequencing	PRJNA870233	72
09STF037	09STF037	09STF037	Syngenta	Europe	France	NA	Simard	46.7208	5.18004	2009	High quality resequencing	PRJNA870233	84
09STF045	09STF045	09STF045	Syngenta	Europe	France	NA	Noyers	47.9153	2.52347	2009	High quality resequencing	PRJNA870233	83
09STF046	09STF046	09STF046	Syngenta	Europe	France	NA	Saint AndrÃ© de Briouze	48.7284	-0.327505	2009	High quality resequencing	PRJNA870233	84
09STF048	09STF048	09STF048	Syngenta	Europe	France	NA	GenillÃ©	47.1849	1.09327	2009	High quality resequencing	PRJNA870233	89
09STF054	09STF054	09STF054	Syngenta	Europe	France	NA	Charnizay	46.9134	0.985831	2009	High quality resequencing	PRJNA870233	106
09STF056	09STF056	09STF056	Syngenta	Europe	France	NA	Beauvoisin	46.9267	5.36895	2009	High quality resequencing	PRJNA870233	78
09STF058	09STF058	09STF058	Syngenta	Europe	France	NA	Neuvelle les la Charite	47.5379	5.95239	2009	High quality resequencing	PRJNA870233	88
09STF063	09STF063	09STF063	Syngenta	Europe	France	NA	Auxi le Chateau	50.2317	2.11942	2009	High quality resequencing	PRJNA870233	68
09STF068	09STF068	09STF068	Syngenta	Europe	France	NA	Couloutre	47.4095	3.2272	2009	High quality resequencing	PRJNA870233	36
09STF077	09STF077	09STF077	Syngenta	Europe	France	NA	Hohengoeft	48.6616	7.47493	2009	High quality resequencing	PRJNA870233	75
09STF079	09STF079	09STF079	Syngenta	Europe	France	NA	Ourouer les Bourdelins	46.9319	2.78382	2009	High quality resequencing	PRJNA870233	52
09STF081	09STF081	09STF081	Syngenta	Europe	France	NA	Ourouer les Bourdelins	46.9319	2.78382	2009	High quality resequencing	PRJNA870233	59
09STF082	09STF082	09STF082	Syngenta	Europe	France	NA	Ourouer les Bourdelins	46.9319	2.78382	2009	High quality resequencing	PRJNA870233	50
09STF094	09STF094	09STF094	Syngenta	Europe	France	NA	Le Subdray	47.0108	2.29414	2009	High quality resequencing	PRJNA870233	53
09STF096	09STF096	09STF096	Syngenta	Europe	France	NA	Le Subdray	47.0108	2.29414	2009	High quality resequencing	PRJNA870233	94
09STF097	09STF097	09STF097	Syngenta	Europe	France	NA	Le Subdray	47.0108	2.29414	2009	High quality resequencing	PRJNA870233	110
09STF098	09STF098	09STF098	Syngenta	Europe	France	NA	Ecueille	47.0839	1.34655	2009	High quality resequencing	PRJNA870233	134
09STF099	09STF099	09STF099	Syngenta	Europe	France	NA	Willgottheim	48.6709	7.51064	2009	High quality resequencing	PRJNA870233	122
09STF103	09STF103	09STF103	Syngenta	Europe	France	NA	Ecueille	47.0839	1.34655	2009	High quality resequencing	PRJNA870233	62
09STF105	09STF105	09STF105	Syngenta	Europe	France	NA	Ecueille	47.0839	1.34655	2009	High quality resequencing	PRJNA870233	71
09STF106	09STF106	09STF106	Syngenta	Europe	France	NA	Ecueille	47.0839	1.34655	2009	High quality resequencing	PRJNA870233	88
09STF109	09STF109	09STF109	Syngenta	Europe	France	NA	Dampierre Sur Salon	47.5565	5.67817	2009	High quality resequencing	PRJNA870233	43
09STF112	09STF112	09STF112	Syngenta	Europe	France	NA	Valay	47.3377	5.6366	2009	High quality resequencing	PRJNA870233	55
09STF114	09STF114	09STF114	Syngenta	Europe	France	NA	Ecueille	47.0839	1.34655	2009	High quality resequencing	PRJNA870233	76
09STGB001	09STGB001	09STGB001	Syngenta	Europe	UK	NA	Ayrho Bankum Oxon	51.7612	-1.24647	2009	High quality resequencing	PRJNA870233	89.5
09STGB002	09STGB002	09STGB002	Syngenta	Europe	UK	NA	Maidwell	52.3839	-0.906865	2009	High quality resequencing	PRJNA870233	32
09STGB004	09STGB004	09STGB004	Syngenta	Europe	UK	NA	Overbury	52.0349	-2.06316	2009	High quality resequencing	PRJNA870233	115
09STIR003_1	09STIR003	09STIR003.1	Syngenta	Europe	Ireland	NA	Whitegate	51.8268	-8.23211	2009	High quality resequencing	PRJNA870233	52
09STIR004_2	09STIR004	09STIR004.2	Syngenta	Europe	Ireland	NA	Mogeely	51.9314	-8.05713	2009	High quality resequencing	PRJNA870233	78
09STIR005_2	09STIR005	09STIR005.2	Syngenta	Europe	Ireland	NA	NA	52.6541	-7.24479	2009	High quality resequencing	PRJNA870233	56
09STIR007_3	09STIR007	09STIR007.3	Syngenta	Europe	Ireland	NA	Stonyford	52.5364	-7.22812	2009	High quality resequencing	PRJNA870233	99
09STIR009_5	09STIR009	09STIR009.5	Syngenta	Europe	Ireland	NA	Nauan	53.6471	-6.69666	2009	High quality resequencing	PRJNA870233	53
09STIR010_4	09STIR010	09STIR010.4	Syngenta	Europe	Ireland	NA	Nauan	53.6471	-6.69666	2009	High quality resequencing	PRJNA870233	157
09STIR012_3	09STIR012	09STIR012.3	Syngenta	Europe	Ireland	NA	Ballymountain	52.2593	-7.11007	2009	High quality resequencing	PRJNA870233	73
09STIR013_1	09STIR013	09STIR013.1	Syngenta	Europe	Ireland	NA	Ballymountain	52.2593	-7.11007	2009	High quality resequencing	PRJNA870233	72
09STIR014_1	09STIR014	09STIR014.1	Syngenta	Europe	Ireland	NA	Ballymountain	52.2593	-7.11007	2009	High quality resequencing	PRJNA870233	63
09STIR014_3	09STIR014	09STIR014.3	Syngenta	Europe	Ireland	NA	Ballymountain	52.2593	-7.11007	2009	High quality resequencing	PRJNA870233	79
09STIR015_1	09STIR015	09STIR015.1	Syngenta	Europe	Ireland	NA	Ballymountain	52.2593	-7.11007	2009	High quality resequencing	PRJNA870233	44
09STIR016_2	09STIR016	09STIR016.2	Syngenta	Europe	Ireland	NA	Ballymountain	52.2593	-7.11007	2009	High quality resequencing	PRJNA870233	86
09STIR016_3	09STIR016	09STIR016.3	Syngenta	Europe	Ireland	NA	Ballymountain	52.2593	-7.11007	2009	High quality resequencing	PRJNA870233	72
09STIR017_5	09STIR017	09STIR017.5	Syngenta	Europe	Ireland	NA	Ballymountain	52.2593	-7.11007	2009	High quality resequencing	PRJNA870233	63
09STIR018_1	09STIR018	09STIR018.1	Syngenta	Europe	Ireland	NA	Ballymountain	52.2593	-7.11007	2009	High quality resequencing	PRJNA870233	62
09STIR019_4	09STIR019	09STIR019.4	Syngenta	Europe	Ireland	NA	Ballymountain	52.2593	-7.11007	2009	High quality resequencing	PRJNA870233	68
09STIR020_1	09STIR020	09STIR020.1	Syngenta	Europe	Ireland	NA	Duwbell	52.6234	-7.1512	2009	High quality resequencing	PRJNA870233	90
09STIR020_3	09STIR020	09STIR020.3	Syngenta	Europe	Ireland	NA	Duwbell	52.6234	-7.1512	2009	High quality resequencing	PRJNA870233	132
09STIR021_2	09STIR021	09STIR021.2	Syngenta	Europe	Ireland	NA	Bagenalston	52.7031	-6.95587	2009	High quality resequencing	PRJNA870233	120
09STIR022_1	09STIR022	09STIR022.1	Syngenta	Europe	Ireland	NA	Bagenalston	52.7031	-6.95587	2009	High quality resequencing	PRJNA870233	128
09STIR022_4	09STIR022	09STIR022.4	Syngenta	Europe	Ireland	NA	Bagenalston	52.7031	-6.95587	2009	High quality resequencing	PRJNA870233	62
09STIR023_3	09STIR023	09STIR023.3	Syngenta	Europe	Ireland	NA	Garrymore	51.9108	-7.9992	2009	High quality resequencing	PRJNA870233	52
09STIR024_2	09STIR024	09STIR024.2	Syngenta	Europe	Ireland	NA	Midleton	51.9143	-8.17263	2009	High quality resequencing	PRJNA870233	70
09STIR026_2	09STIR026	09STIR026.2	Syngenta	Europe	Ireland	NA	Nauan	53.6471	-6.69666	2009	High quality resequencing	PRJNA870233	72
09STIR026_4	09STIR026	09STIR026.4	Syngenta	Europe	Ireland	NA	Nauan	53.6471	-6.69666	2009	High quality resequencing	PRJNA870233	85
09STIR026_5	09STIR026	09STIR026.5	Syngenta	Europe	Ireland	NA	Nauan	53.6471	-6.69666	2009	IBS	PRJNA870233	84
09STIR027_3	09STIR027	09STIR027.3	Syngenta	Europe	Ireland	NA	Nauan	53.6471	-6.69666	2009	High quality resequencing	PRJNA870233	88
09STIR027_5	09STIR027	09STIR027.5	Syngenta	Europe	Ireland	NA	Nauan	53.6471	-6.69666	2009	High quality resequencing	PRJNA870233	79
10ST_Syn_D003	10ST Syn D003	10ST Syn D003	Syngenta	Europe	Germany	NA	NA	54.2194	9.69612	2010	High quality resequencing	PRJNA870233	76
10ST_Syn_D005	10ST Syn D005	10ST Syn D005	Syngenta	Europe	Germany	NA	NA	54.2194	9.69612	2010	High quality resequencing	PRJNA870233	69
10STBY001	10STBY001	10STBY001	Syngenta	Europe	Belarus	NA	Priluki	53.7934	27.4544	2010	High quality resequencing	PRJNA870233	95
10STD001	10STD001	10STD001	Syngenta	Europe	Germany	NA	NA	51.2065	13.1469	2010	High quality resequencing	PRJNA870233	79
10STD002	10STD002	10STD002	Syngenta	Europe	Germany	NA	Haren	52.8043	7.23121	2010	High quality resequencing	PRJNA870233	78
10STD017	10STD017	10STD017	Syngenta	Europe	Germany	NA	Baringshausen	52.3021	9.4694	2010	High quality resequencing	PRJNA870233	76
10STD019	10STD019	10STD019	Syngenta	Europe	Germany	NA	Bad Nenndorf	52.3379	9.37436	2010	High quality resequencing	PRJNA870233	81
10STDK003	10STDK003	10STDK003	Syngenta	Europe	Denmark	NA	Middelfart	55.5098	9.80704	2010	High quality resequencing	PRJNA870233	93
10STF023	10STF023	10STF023	Syngenta	Europe	France	NA	Le Pas	48.4301	-0.701833	2010	High quality resequencing	PRJNA870233	97
10STF036	10STF036	10STF036	Syngenta	Europe	France	NA	Nouans-les-Fontaines	47.1359	1.30038	2010	High quality resequencing	PRJNA870233	89
10STF049	10STF049	10STF049	Syngenta	Europe	France	NA	Grosbois-lÃ¨s-Tichey	47.0067	5.24056	2010	High quality resequencing	PRJNA870233	92
10STF057	10STF057	10STF057	Syngenta	Europe	France	NA	Arcy-Sainte-Restitue	49.2526	3.46518	2010	High quality resequencing	PRJNA870233	108
10STF058	10STF058	10STF058	Syngenta	Europe	France	NA	La Nove	48.7427	3.61055	2010	High quality resequencing	PRJNA870233	72
10STF078	10STF078	10STF078	Syngenta	Europe	France	NA	Lectoure	43.9336	0.623621	2010	High quality resequencing	PRJNA870233	97
10STF082	10STF082	10STF082	Syngenta	Europe	France	NA	Beaucroissant	45.339	5.47044	2010	High quality resequencing	PRJNA870233	81
10STF146	10STF146	10STF146	Syngenta	Europe	France	NA	Reitmiller	48.7538	7.46659	2010	High quality resequencing	PRJNA870233	74
10STF150	10STF150	10STF150	Syngenta	Europe	France	NA	Grosbois-lÃ¨s-Tichey	47.0067	5.24056	2010	High quality resequencing	PRJNA870233	84
10STF163	10STF163	10STF163	Syngenta	Europe	France	NA	Ebensheim	48.3035	7.49955	2010	High quality resequencing	PRJNA870233	81
10STF164	10STF164	10STF164	Syngenta	Europe	France	NA	Ebensheim	48.3035	7.49955	2010	High quality resequencing	PRJNA870233	83
10STF178	10STF178	10STF178	Syngenta	Europe	France	NA	Esternay	48.7323	3.55858	2010	High quality resequencing	PRJNA870233	91
10STF190	10STF190	10STF190	Syngenta	Europe	France	NA	Cruzy le Chatel	47.8644	4.21524	2010	High quality resequencing	PRJNA870233	84
10STF202	10STF202	10STF202	Syngenta	Europe	France	NA	Plougonvelin	48.3414	-4.71871	2010	High quality resequencing	PRJNA870233	80
10STF227	10STF227	10STF227	Syngenta	Europe	France	NA	St Paterne Racan	47.6028	0.48164	2010	High quality resequencing	PRJNA870233	60
10STF231	10STF231	10STF231	Syngenta	Europe	France	NA	Autrey-lÃ¨s-Gray	47.4859	5.49288	2010	High quality resequencing	PRJNA870233	84
10STF241	10STF241	10STF241	Syngenta	Europe	France	NA	Mailly sur Seille	48.9103	6.24686	2010	High quality resequencing	PRJNA870233	94
10STF248	10STF248	10STF248	Syngenta	Europe	France	NA	Mailly sur Seille	48.9103	6.24686	2010	High quality resequencing	PRJNA870233	74
10STF253	10STF253	10STF253	Syngenta	Europe	France	NA	Theillement	49.2877	0.800154	2010	High quality resequencing	PRJNA870233	94
10STF261	10STF261	10STF261	Syngenta	Europe	France	NA	Trebrivan	48.3088	-3.47495	2010	High quality resequencing	PRJNA870233	99
10STGB007	10STGB007	10STGB007	Syngenta	Europe	UK	NA	NA	52.7064	-2.74178	2010	High quality resequencing	PRJNA870233	103
10STGB015	10STGB015	10STGB015	Syngenta	Europe	UK	NA	Ellon	57.3646	-2.07297	2010	High quality resequencing	PRJNA870233	109
10STGB024	10STGB024	10STGB024	Syngenta	Europe	UK	NA	Ellon	57.3646	-2.07297	2010	High quality resequencing	PRJNA870233	109
10STGB025	10STGB025	10STGB025	Syngenta	Europe	UK	NA	Ellon	57.3646	-2.07297	2010	High quality resequencing	PRJNA870233	96
10STGB031	10STGB031	10STGB031	Syngenta	Europe	UK	NA	Andorer	51.161	-1.53626	2010	High quality resequencing	PRJNA870233	119
10STGB035	10STGB035	10STGB035	Syngenta	Europe	UK	NA	Hants	51.0577	-1.30806	2010	High quality resequencing	PRJNA870233	109
10STGB036	10STGB036	10STGB036	Syngenta	Europe	UK	NA	Hants	51.0577	-1.30806	2010	High quality resequencing	PRJNA870233	99
10STGB037	10STGB037	10STGB037	Syngenta	Europe	UK	NA	Hants	51.0577	-1.30806	2010	High quality resequencing	PRJNA870233	136
Algeria_1992_ALA1c	D122	ALA1c	ETHZ_2020	Africa	Algeria	NA	Annaba	36.91	7.74	1992	IBS	PRJNA870233	24
Algeria_1992_ALA2a	D1/D61	ALA2a	ETHZ_2020	Africa	Algeria	NA	Annaba	36.91	7.74	1992	High quality resequencing	PRJNA870233	30
Algeria_1992_ALA3a	D62	ALA3a	ETHZ_2020	Africa	Algeria	NA	Annaba	36.91	7.74	1992	IBS	PRJNA870233	28
Algeria_1992_ALG1a	D63	ALG1a	ETHZ_2020	Africa	Algeria	NA	Guelma	36.45	7.42	1992	IBS	PRJNA870233	26
Algeria_1992_ALG1d	D2	ALG1d	ETHZ_2020	Africa	Algeria	NA	Guelma	36.45	7.42	1992	High quality resequencing	PRJNA870233	32
Algeria_1992_ALG1e	D64	ALG1e	ETHZ_2020	Africa	Algeria	NA	Guelma	36.45	7.42	1992	IBS	PRJNA870233	24
Argentina_2000_BOO10_F9a2	D65	BOO10-F9a2	ETHZ_2020	South America	Argentina	Barrow	NA	-37.89	-60.35	2000	High quality resequencing	PRJNA870233	23
Argentina_2000_BOO12_F5a1	D66	BOO12-F5a1	ETHZ_2020	South America	Argentina	Barrow	NA	-37.89	-60.35	2000	IBS	PRJNA870233	29
Argentina_2000_BOO14_F15a3	D67	BOO14-F15a3	ETHZ_2020	South America	Argentina	Barrow	NA	-37.89	-60.35	2000	IBS	PRJNA870233	23
Argentina_2000_BOO28_F15b2	D68	BOO28-F15b2	ETHZ_2020	South America	Argentina	Barrow	NA	-37.89	-60.35	2000	High quality resequencing	PRJNA870233	32
Argentina_2000_BOO32_B5a1	D143	BOO32-B5a1	ETHZ_2020	South America	Argentina	Barrow	NA	-37.89	-60.35	2000	High quality resequencing	PRJNA870233	28
Argentina_2000_BOO36_B4a1	D124	BOO36-B4a1	ETHZ_2020	South America	Argentina	Barrow	NA	-37.89	-60.35	2000	High quality resequencing	PRJNA870233	22
Argentina_2000_BOO54_F8b1	D69	BOO54-F8b1	ETHZ_2020	South America	Argentina	Barrow	NA	-37.89	-60.35	2000	High quality resequencing	PRJNA870233	19
Argentina_2000_BOO59_C4a2	D13	BOO59-C4a2	ETHZ_2020	South America	Argentina	Barrow	NA	-37.89	-60.35	2000	High quality resequencing	PRJNA870233	25
Argentina_2000_BOO61_FI5b2p	D70	BOO61-FI5b2p	ETHZ_2020	South America	Argentina	Barrow	NA	-37.89	-60.35	2000	High quality resequencing	PRJNA870233	29.5
Argentina_2000_BOO71_EI1a2p	D71	BOO71-EI1a2p	ETHZ_2020	South America	Argentina	Barrow	NA	-37.89	-60.35	2000	High quality resequencing	PRJNA870233	26
Argentina_2000_BOO9_F15a2	D123	BOO9-F15a2	ETHZ_2020	South America	Argentina	Barrow	NA	-37.89	-60.35	2000	High quality resequencing	PRJNA870233	27
California_1989_CB11A_ST1	D125	CB11A-ST1	ETHZ_2020	North America	USA_California	California	Davis	38.54	-121.73	1989	High quality resequencing	PRJNA870233	24
California_1989_CC22C_ST16	D72	CC22C-ST16	ETHZ_2020	North America	USA_California	California	Davis	38.54	-121.73	1989	High quality resequencing	PRJNA870233	29
California_1989_CE31B_ST42	D73	CE31B-ST42	ETHZ_2020	North America	USA_California	California	Davis	38.54	-121.73	1989	High quality resequencing	PRJNA870233	28
California_1989_CF11A_ST44	D126	CF11A-ST44	ETHZ_2020	North America	USA_California	California	Davis	38.54	-121.73	1989	High quality resequencing	PRJNA870233	24
California_1989_CF31C_ST52	D14	CF31C-ST52	ETHZ_2020	North America	USA_California	California	Davis	38.54	-121.73	1989	High quality resequencing	PRJNA870233	24
California_1989_CH33C_ST97	D15	CH33C-ST97	ETHZ_2020	North America	USA_California	California	Davis	38.54	-121.73	1989	High quality resequencing	PRJNA870233	27			28
Canada_1992_CNRA1a_1	D74	CNRA1a.1	ETHZ_2020	North America	Canada	Rosthern	NA	52.67	-106.34	1992	High quality resequencing	PRJNA870233	29			25.75
Canada_1992_CNRA4b_1	D144	CNRA4b.1	ETHZ_2020	North America	Canada	Rosthern	NA	52.67	-106.34	1992	High quality resequencing	PRJNA870233	25			24
Canada_1992_CNRB2b_4	D75	CNRB2b.4	ETHZ_2020	North America	Canada	Rosthern	NA	52.67	-106.34	1992	High quality resequencing	PRJNA870233	30			28
Canada_1992_CNRD4a_2	D78	CNRD4a.2	ETHZ_2020	North America	Canada	Rosthern	NA	52.67	-106.34	1992	High quality resequencing	PRJNA870233	25			29
Canada_1992_CNRE2a_2	D79	CNRE2a.2	ETHZ_2020	North America	Canada	Rosthern	NA	52.67	-106.34	1992	High quality resequencing	PRJNA870233	28			25
Canada_1992_CNRE4b_1	D80	CNRE4b.1	ETHZ_2020	North America	Canada	Rosthern	NA	52.67	-106.34	1992	High quality resequencing	PRJNA870233	28			24
Canada_1992_CNRG3a_1	D82	CNRG3a.1	ETHZ_2020	North America	Canada	Rosthern	NA	52.67	-106.34	1992	High quality resequencing	PRJNA870233	23			30
Canada_1992_CNRH3a_1	D145	CNRH3a.1	ETHZ_2020	North America	Canada	Rosthern	NA	52.67	-106.34	1992	High quality resequencing	PRJNA870233	28			25
Chile_1995_STCH95_10B4a	D127	STCH95-10B4a	ETHZ_2020	South America	Chile	NA	Central region of Chile shown in map in notebook	11	-33.45	-70.67	1995	High quality resequencing	Yes	28		26
Chile_1995_STCH95_1A2a	D83	STCH95-1A2a	ETHZ_2020	South America	Chile	NA	Central region of Chile shown in map in notebook	11	-33.45	-70.67	1995	High quality resequencing	Yes	25.75		31
Chile_1995_STCH95_1B1a	D114	STCH95-1B1a	ETHZ_2020	South America	Chile	NA	Central region of Chile shown in map in notebook	11	-33.45	-70.67	1995	High quality resequencing	Yes	24		26
Chile_1995_STCH95_1B2a	D128	STCH95-1B2a	ETHZ_2020	South America	Chile	NA	Central region of Chile shown in map in notebook	11	-33.45	-70.67	1995	High quality resequencing	Yes	28
Chile_1995_STCH95_1C3a	D115	STCH95-1C3a	ETHZ_2020	South America	Chile	NA	Central region of Chile shown in map in notebook	11	-33.45	-70.67	1995	High quality resequencing	Yes	29
Chile_1995_STCH95_1F2a	D117	STCH95-1F2a	ETHZ_2020	South America	Chile	NA	Central region of Chile shown in map in notebook	11	-33.45	-70.67	1995	High quality resequencing	Yes	25
Chile_1995_STCH95_1F3a	D16	STCH95-1F3a	ETHZ_2020	South America	Chile	NA	Central region of Chile shown in map in notebook	11	-33.45	-70.67	1995	High quality resequencing	Yes	24
Chile_1995_STCH95_1G3a	D3	STCH95-1G3a	ETHZ_2020	South America	Chile	NA	Central region of Chile shown in map in notebook	11	-33.45	-70.67	1995	High quality resequencing	Yes	30
Chile_1995_STCH95_1H1a	D118	STCH95-1H1a	ETHZ_2020	South America	Chile	NA	Central region of Chile shown in map in notebook	11	-33.45	-70.67	1995	High quality resequencing	Yes	25
Chile_1995_STCH95_1H2a	D119	STCH95-1H2a	ETHZ_2020	South America	Chile	NA	Central region of Chile shown in map in notebook	11	-33.45	-70.67	1995	High quality resequencing	Yes	26
Chile_1995_STCH95_3A3a	D146	STCH95-3A3a	ETHZ_2020	South America	Chile	NA	Central region of Chile shown in map in notebook	11	-33.45	-70.67	1995	High quality resequencing	Yes	31
Chile_1995_STCH95_3E4a	D116	STCH95-3E4a	ETHZ_2020	South America	Chile	NA	Central region of Chile shown in map in notebook	11	-33.45	-70.67	1995	High quality resequencing	Yes	26
Ethiopia_1992_ETD1	D129	ETD1	ETHZ_2020	Africa	Ethiopia	NA	Bishoftu (previously known as Debre Zeyit)	8.73	39.01	1992	High quality resequencing	PRJNA870233	20
Ethiopia_1992_ETK1	D120	ETK1	ETHZ_2020	Africa	Ethiopia	NA	Kolomsa	7.86	39.3	1992	High quality resequencing	PRJNA870233	30
Ethiopia_1992_ETK2a_1	D121	ETK2a.1	ETHZ_2020	Africa	Ethiopia	NA	Kolomsa	7.86	39.3	1992	IBS	PRJNA870233	26
Ethiopia_1992_ETK2a_2	D84	ETK 2a.2	ETHZ_2020	Africa	Ethiopia	NA	Kolomsa	7.86	39.3	1992	IBS	PRJNA870233	29
Indiana_1993_I15a_1	D86	I15a.1	ETHZ_2020	North America	USA_Indiana	Indiana	near Purdue University	40.42	-86.92	1993	High quality resequencing	PRJNA870233	31
Indiana_1993_I1a_1	D18	I1a.1	ETHZ_2020	North America	USA_Indiana	Indiana	near Purdue University	40.42	-86.92	1993	High quality resequencing	PRJNA870233	20
Indiana_1993_I22a_1	D87	I22a.1	ETHZ_2020	North America	USA_Indiana	Indiana	near Purdue University	40.42	-86.92	1993	High quality resequencing	PRJNA870233	31
Indiana_1993_I24a_1	D4	I24a.1	ETHZ_2020	North America	USA_Indiana	Indiana	near Purdue University	40.42	-86.92	1993	High quality resequencing	PRJNA870233	32
Indiana_1993_I25a_1	D5	I25a.1	ETHZ_2020	North America	USA_Indiana	Indiana	near Purdue University	40.42	-86.92	1993	High quality resequencing	PRJNA870233	31
Indiana_1993_I31a_1	D88	I31a.1	ETHZ_2020	North America	USA_Indiana	Indiana	near Purdue University	40.42	-86.92	1993	High quality resequencing	PRJNA870233	26
Indiana_1993_I33a_1	D6	I33a.1	ETHZ_2020	North America	USA_Indiana	Indiana	near Purdue University	40.42	-86.92	1993	High quality resequencing	PRJNA870233	28
Indiana_1993_I9a_1	D147	I9a.1	ETHZ_2020	North America	USA_Indiana	Indiana	near Purdue University	40.42	-86.92	1993	High quality resequencing	PRJNA870233	27
Iran_2001_STIR01A13a	D148	STIR01A13a	ETHZ_2020	Middle East	Iran	NA	Dezfool	32.38	48.42	2001	IBS	PRJNA870233	23
Iran_2001_STIR01A18b	D89	STIR01A18b	ETHZ_2020	Middle East	Iran	NA	Dezfool	32.38	48.42	2001	High quality resequencing	PRJNA870233	34
Iran_2001_STIR01A28a	D149	STIR01A28a	ETHZ_2020	Middle East	Iran	NA	Dezfool	32.38	48.42	2001	IBS	PRJNA870233	27
Iran_2001_STIR01A32a	D90	STIR01A32a	ETHZ_2020	Middle East	Iran	NA	Dezfool	32.38	48.42	2001	High quality resequencing	PRJNA870233	27
Iran_2001_STIR01A37a	D91	STIR01A37a	ETHZ_2020	Middle East	Iran	NA	Dezfool	32.38	48.42	2001	IBS	PRJNA870233	30
Iran_2001_STIR01A44a	D20	STIR01A44a	ETHZ_2020	Middle East	Iran	NA	Dezfool	32.38	48.42	2001	IBS	PRJNA870233	28
Iran_2001_STIR01A48b	IR01_48b	P_IR01_48B	ETHZ_2020	Middle East	Iran	NA	NA	35.7273	51.3852	2001	High quality resequencing	PRJNA870233	36
Iran_2001_STIR01A78b	D97	STIR01A78b	ETHZ_2020	Middle East	Iran	NA	Dezfool	32.38	48.42	2001	High quality resequencing	PRJNA870233	35
Iran_2001_STIR01A97a	D99	STIR01A97a	ETHZ_2020	Middle East	Iran	NA	Dezfool	32.38	48.42	2001	IBS	PRJNA870233	28
Iran_2001_STIR01B74a	D93	STIR01B74a	ETHZ_2020	Middle East	Iran	NA	Mehran	33.117	46.17	2001	IBS	PRJNA870233	26
Iran_2001_STIR01B74b	D94	STIR01B74b	ETHZ_2020	Middle East	Iran	NA	Mehran	33.117	46.17	2001	High quality resequencing	PRJNA870233	30
Iran_2001_STIR01B76a	D95	STIR01B76a	ETHZ_2020	Middle East	Iran	NA	Mehran	33.117	46.17	2001	High quality resequencing	PRJNA870233	27
Iran_2001_STIR01B78a	D96	STIR01B78a	ETHZ_2020	Middle East	Iran	NA	Mehran	33.117	46.17	2001	High quality resequencing	PRJNA870233	30
Iran_2001_STIR01B83b	D98	STIR01B83b	ETHZ_2020	Middle East	Iran	NA	Mehran	33.117	46.17	2001	High quality resequencing	PRJNA870233	24			32
Israel_1992_ISYB1b	D7	ISYB1b	ETHZ_2020	Middle East	Israel	NA	Sa'ad	31.47	34.54	1992	High quality resequencing	PRJNA870233	27			25
Israel_1992_ISYD3a_1	D130	ISYD3a.1	ETHZ_2020	Middle East	Israel	NA	Sa'ad	31.47	34.54	1992	High quality resequencing	PRJNA870233	31			38
Israel_1992_ISYH1a	D150	ISYH1a	ETHZ_2020	Middle East	Israel	NA	Sa'ad (most likely)	31.47	34.54	1992	High quality resequencing	PRJNA870233	23			35
Israel_1992_ISZA1c	D151	ISZA1c	ETHZ_2020	Middle East	Israel	NA	Nahal Oz (11 km from Sa'ad)	31.47	34.478	1992	High quality resequencing	PRJNA870233	21			27
Israel_1992_ISZB3a_1	D8	ISZB3a.1	ETHZ_2020	Middle East	Israel	NA	Nahal Oz (11 km from Sa'ad)	31.47	34.478	1992	High quality resequencing	PRJNA870233	35			22
Israel_1992_ISZC1a	D152	ISZC1a	ETHZ_2020	Middle East	Israel	NA	Nahal Oz (11 km from Sa'ad)	31.47	34.478	1992	High quality resequencing	PRJNA870233	25			26
Israel_1992_ISZC2a_2	D100	ISZC2a.2	ETHZ_2020	Middle East	Israel	NA	Nahal Oz (11 km from Sa'ad)	31.47	34.478	1992	High quality resequencing	PRJNA870233	24			29
Israel_1992_ISZE1b_2	D101	ISZE1b.2	ETHZ_2020	Middle East	Israel	NA	Nahal Oz (11 km from Sa'ad)	31.47	34.478	1992	High quality resequencing	PRJNA870233	26			29
Israel_1992_ISZF2a_1	D131	ISZF2a.1	ETHZ_2020	Middle East	Israel	NA	Nahal Oz (11 km from Sa'ad)	31.47	34.478	1992	High quality resequencing	PRJNA870233	25			28
Israel_1992_ISZH2a	D9	ISZH2a	ETHZ_2020	Middle East	Israel	NA	Nahal Oz (11 km from Sa'ad)	31.47	34.478	1992	High quality resequencing	PRJNA870233	26
Israel_1993_ISXBetC2a_1	D132	ISXBetC2a.1	ETHZ_2020	Middle East	Israel	NA	Kfar Azza (5 km from Sa'ad)	31.48	34.53	1993	High quality resequencing	PRJNA870233	27
Israel_1993_ISXBetD4a_1	D133	ISXBetD4a.1	ETHZ_2020	Middle East	Israel	NA	Kfar Azza (5 km from Sa'ad)	31.48	34.53	1993	High quality resequencing	PRJNA870233	32
Israel_1993_ISXBetH3a_4	D102	ISXBetH3a.4	ETHZ_2020	Middle East	Israel	NA	Kfar Azza (5 km from Sa'ad)	31.48	34.53	1993	High quality resequencing	PRJNA870233	31
Kenya_1994_STKE94MF1a	STKE94_MF1a	KE94_MF1a	ETHZ_2020	Africa	Kenya	NA	NA	-1.2953	36.8185	1994	High quality resequencing	PRJNA870233	28
Kenya_1994_STKE94MI1a	STKE94 MI1a	Kenya_1994_STKE94MI1a	ETHZ_2020	Africa	Kenya	NA	NA	-1.2953	36.8185	1994	High quality resequencing	PRJNA870233	29
Kenya_1994_STKE94ML1a	D134	STKE94ML1a-	ETHZ_2020	Africa	Kenya	NA	NA	-1.2953	36.8185	1994	High quality resequencing	PRJNA870233	29
Missouri_1994_ST94MO12a_1	D105	ST94MO12a.1	ETHZ_2020	North America	USA_Missouri	Missouri	Bradford Farm	Univ. Missouri	38.89	-92.21	1994	High quality resequencing	Yes	32
Missouri_1994_ST94MO15a_1	D135	ST94MO15a.1	ETHZ_2020	North America	USA_Missouri	Missouri	Bradford Farm	Univ. Missouri	38.89	-92.21	1994	High quality resequencing	Yes	25
Missouri_1994_ST94MO17a_1	D37	ST94MO17a.1	ETHZ_2020	North America	USA_Missouri	Missouri	Bradford Farm	Univ. Missouri	38.89	-92.21	1994	High quality resequencing	Yes	38
Missouri_1994_ST94MO19a_1	D136	ST94MO19a.1	ETHZ_2020	North America	USA_Missouri	Missouri	Bradford Farm	Univ. Missouri	38.89	-92.21	1994	High quality resequencing	Yes	35
Missouri_1994_ST94MO24a_1	D38	ST94MO24a.1	ETHZ_2020	North America	USA_Missouri	Missouri	Bradford Farm	Univ. Missouri	38.89	-92.21	1994	High quality resequencing	Yes	27
Missouri_1994_ST94MO2a_1	D153	ST94MO2a.1	ETHZ_2020	North America	USA_Missouri	Missouri	Bradford Farm	Univ. Missouri	38.89	-92.21	1994	High quality resequencing	Yes	22
Missouri_1994_ST94Mo31a_1	D154	ST94Mo31a.1	ETHZ_2020	North America	USA_Missouri	Missouri	Bradford Farm	Univ. Missouri	38.89	-92.21	1994	High quality resequencing	Yes	26		114
Missouri_1994_ST94MO33a_1	D39	ST94MO33a.1	ETHZ_2020	North America	USA_Missouri	Missouri	Bradford Farm	Univ. Missouri	38.89	-92.21	1994	High quality resequencing	Yes	29		57
Missouri_1994_ST94MO35a_1	D137	ST94MO35a.1	ETHZ_2020	North America	USA_Missouri	Missouri	Bradford Farm	Univ. Missouri	38.89	-92.21	1994	High quality resequencing	Yes	29
Missouri_1994_ST94MO8a_1	D36	ST94MO8a.1	ETHZ_2020	North America	USA_Missouri	Missouri	Bradford Farm	Univ. Missouri	38.89	-92.21	1994	High quality resequencing	Yes	28
NTC_1	NA	NA	Syngenta	NA	NA	NA	NA	NA	NA	NA	High_NA	PRJNA870233	0
NTC_2	NA	NA	Syngenta	NA	NA	NA	NA	NA	NA	NA	High_NA	PRJNA870233	0
ST_SRR2467138	IPO323_genome	IPO323	JGI	Europe	Netherlands	NA	NA	52.3735	4.8996	NA	High_NA	SRR2467138	261
ST_SRR2834987	WAI320	NA	Megan_McDonald	Oceania	Australia_NSW	NSW	Wagga Wagga	-35.0442	147.317	1980	High quality resequencing	PRJNA299857	44
ST_SRR2834988	WAI321	NA	Megan_McDonald	Oceania	Australia_Victoria	Victoria	Inverleigh	-38.0867	143.936	2012	High quality resequencing	PRJNA299857	36
ST_SRR2834990	WAI322	NA	Megan_McDonald	Oceania	Australia_Tasmania	Tasmania	Ridgley	-41.1145	145.815	2011	High quality resequencing	PRJNA299857	13
ST_SRR2835000	WAI323	NA	Megan_McDonald	Oceania	Australia_Tasmania	Tasmania	Ridgley	-41.1145	145.815	2011	High quality resequencing	PRJNA299857	24
ST_SRR2835032	WAI324	NA	Megan_McDonald	Oceania	Australia_NSW	NSW	Wagga Wagga	-35.169	146.852	2001	High quality resequencing	PRJNA299857	33
ST_SRR2835044	WAI326	NA	Megan_McDonald	Oceania	Australia_NSW	NSW	Wagga Wagga	-35.169	146.852	2001	High quality resequencing	PRJNA299857	38
ST_SRR2835057	WAI327	NA	Megan_McDonald	Oceania	Australia_NSW	NSW	Wagga Wagga	-35.0442	147.317	2002	High quality resequencing	PRJNA299857	43
ST_SRR2835085	WAI328	NA	Megan_McDonald	Oceania	Australia_Victoria	Victoria	Inverleigh	-38.0867	143.936	2012	High quality resequencing	PRJNA299857	39
ST_SRR2835094	WAI329	NA	Megan_McDonald	Oceania	Australia_NSW	NSW	Wagga Wagga	-35.169	146.852	2001	High quality resequencing	PRJNA299857	23
ST_SRR2866532	WAI55	NA	Megan_McDonald	Oceania	Australia_South Australia	South Australia	Port Lincoln	-34.5268	135.678	2001	High quality resequencing	PRJNA299857	87
ST_SRR2866534	WAI56	NA	Megan_McDonald	Oceania	Australia_South Australia	South Australia	Gawler	-34.5359	138.845	2001	High quality resequencing	PRJNA299857	125
ST_SRR2866536	WAI147	NA	Megan_McDonald	Oceania	Australia_NSW	NSW	Wagga Wagga	-35.0442	147.317	2002	High quality resequencing	PRJNA299857	100.5
ST_SRR2866537	WAI332	NA	Megan_McDonald	Oceania	Australia_NSW	NSW	Wagga Wagga	-35.0442	147.317	1979	High quality resequencing	PRJNA299857	35
ST_SRR6357674	09-ASA.3a.pz	09-ASA-3a pz	INRAE_BIOGER	Europe	France	Ile-de-France	Seine-et-Marne	Crisenoy	48.6033	2.7304	2009	High quality resequencing	Yes	114
ST_SRR6357675	09-CB1	NA	INRAE_BIOGER	Europe	France	Bourgogne-Franche-Comte	Yonne	Yrouerre	47.7842	3.9786	2009	High quality resequencing	Yes	57
ST00ARG_BD0069	ARG BD0069	NA	NA	South America	Argentina	NA	NA	-34.612	-58.402	NA	High_NA	PRJNA870233	9
ST00ARG_BD1D1a1	Arg_BD00_01	Arg00_1D1a1	NA	South America	Argentina	NA	NA	-34.612	-58.402	NA	High_NA	PRJNA870233	7
ST01AUS_1A4	STAus01_1A4	NA	Hartmann_FstQst_2015	Oceania	Australia_NSW	NSW	Wagga Wagga	-35.1015	147.36	2001	High quality resequencing	PRJNA327615	25
ST01AUS_1A5	STAus01_1A5	NA	Hartmann_FstQst_2015	Oceania	Australia_NSW	NSW	Wagga Wagga	-35.1015	147.36	2001	High quality resequencing	PRJNA327615	21
ST01AUS_1A6	STAus01_1A6	NA	Hartmann_FstQst_2015	Oceania	Australia_NSW	NSW	Wagga Wagga	-35.1015	147.36	2001	High quality resequencing	PRJNA327615	25
ST01AUS_1A9	STAus01_1A9	NA	Hartmann_FstQst_2015	Oceania	Australia_NSW	NSW	Wagga Wagga	-35.1015	147.36	2001	High quality resequencing	PRJNA327615	18
ST01AUS_1B1	STAus01_1B1	NA	Hartmann_FstQst_2015	Oceania	Australia_NSW	NSW	Wagga Wagga	-35.1015	147.36	2001	High quality resequencing	PRJNA327615	28
ST01AUS_1B2	STAus01_1B2	NA	Hartmann_FstQst_2015	Oceania	Australia_NSW	NSW	Wagga Wagga	-35.1015	147.36	2001	High quality resequencing	PRJNA327615	19
ST01AUS_1B7	STAus01_1B7	NA	Hartmann_FstQst_2015	Oceania	Australia_NSW	NSW	Wagga Wagga	-35.1015	147.36	2001	High quality resequencing	PRJNA327615	34
ST01AUS_1B8	STAus01_1B8	NA	Hartmann_FstQst_2015	Oceania	Australia_NSW	NSW	Wagga Wagga	-35.1015	147.36	2001	High quality resequencing	PRJNA327615	33
ST01AUS_1C1	STAus01_1C1	NA	Hartmann_FstQst_2015	Oceania	Australia_NSW	NSW	Wagga Wagga	-35.1015	147.36	2001	High quality resequencing	PRJNA327615	34
ST01AUS_1C2	STAus01_1C2	NA	Hartmann_FstQst_2015	Oceania	Australia_NSW	NSW	Wagga Wagga	-35.1015	147.36	2001	High quality resequencing	PRJNA327615	20			59
ST01AUS_1C3	STAus01_1C3	NA	Hartmann_FstQst_2015	Oceania	Australia_NSW	NSW	Wagga Wagga	-35.1015	147.36	2001	High quality resequencing	PRJNA327615	19			25
ST01AUS_1C6	STAus01_1C6	NA	Hartmann_FstQst_2015	Oceania	Australia_NSW	NSW	Wagga Wagga	-35.1015	147.36	2001	High quality resequencing	PRJNA327615	24			23
ST01AUS_1C8	STAus01_1C8	NA	Hartmann_FstQst_2015	Oceania	Australia_NSW	NSW	Wagga Wagga	-35.1015	147.36	2001	High quality resequencing	PRJNA327615	22			30
ST01AUS_1D4	STAus01_1D4	NA	Hartmann_FstQst_2015	Oceania	Australia_NSW	NSW	Wagga Wagga	-35.1015	147.36	2001	High quality resequencing	PRJNA327615	17			32
ST01AUS_1D5	STAus01_1D5	NA	Hartmann_FstQst_2015	Oceania	Australia_NSW	NSW	Wagga Wagga	-35.1015	147.36	2001	High quality resequencing	PRJNA327615	21			28
ST01AUS_1D8	STAus01_1D8	NA	Hartmann_FstQst_2015	Oceania	Australia_NSW	NSW	Wagga Wagga	-35.1015	147.36	2001	High quality resequencing	PRJNA327615	30			31
ST01AUS_1E1	STAus01_1E1	NA	Hartmann_FstQst_2015	Oceania	Australia_NSW	NSW	Wagga Wagga	-35.1015	147.36	2001	High quality resequencing	PRJNA327615	25			13
ST01AUS_1E4	STAus01_1E4	NA	Hartmann_FstQst_2015	Oceania	Australia_NSW	NSW	Wagga Wagga	-35.1015	147.36	2001	High quality resequencing	PRJNA327615	18			30
ST01AUS_1E5	STAus01_1E5	NA	Hartmann_FstQst_2015	Oceania	Australia_NSW	NSW	Wagga Wagga	-35.1015	147.36	2001	High quality resequencing	PRJNA327615	17			23
ST01AUS_1F2	STAus01_1F2	NA	Hartmann_FstQst_2015	Oceania	Australia_NSW	NSW	Wagga Wagga	-35.1015	147.36	2001	High quality resequencing	PRJNA327615	21			28
ST01AUS_1F3	STAus01_1F3	NA	Hartmann_FstQst_2015	Oceania	Australia_NSW	NSW	Wagga Wagga	-35.1015	147.36	2001	High quality resequencing	PRJNA327615	28			30.5
ST01AUS_1F8	STAus01_1F8	NA	Hartmann_FstQst_2015	Oceania	Australia_NSW	NSW	Wagga Wagga	-35.1015	147.36	2001	High quality resequencing	PRJNA327615	30			26
ST01AUS_1G2	STAus01_1G2	NA	Hartmann_FstQst_2015	Oceania	Australia_NSW	NSW	Wagga Wagga	-35.1015	147.36	2001	High quality resequencing	PRJNA327615	15			12
ST01AUS_1G5	STAus01_1G5	NA	Hartmann_FstQst_2015	Oceania	Australia_NSW	NSW	Wagga Wagga	-35.1015	147.36	2001	High quality resequencing	PRJNA327615	24			30
ST01AUS_1H2	STAus01_1H2	NA	Hartmann_FstQst_2015	Oceania	Australia_NSW	NSW	Wagga Wagga	-35.1015	147.36	2001	High quality resequencing	PRJNA327615	21			28
ST01AUS_1H6	STAus01_1H6	NA	Hartmann_FstQst_2015	Oceania	Australia_NSW	NSW	Wagga Wagga	-35.1015	147.36	2001	High quality resequencing	PRJNA327615	19			29
ST01AUS_1H8	STAus01_1H8	Aus01_1H8	Hartmann_FstQst_2015	Oceania	Australia_NSW	NSW	Wagga Wagga	-35.1015	147.36	2001	High quality resequencing	PRJNA327615	26			28
ST01IR_A26b	IR01_26b	NA	NA	Middle East	Iran	NA	NA	35.7273	51.3852	2001	IBS	PRJNA870233	45			17
ST01IR_A48b	IR01_48b	P_IR01_48B	NA	Middle East	Iran	NA	NA	35.7273	51.3852	2001	IBS	PRJNA870233	47			28
ST05DK_01a1	DK05 01a1	NA	NA	Europe	Denmark	NA	NA	55.6749	12.5863	NA	High quality resequencing	PRJNA870233	13			122
ST05DK_01a4	DK05 01a4	NA	NA	Europe	Denmark	NA	NA	55.6749	12.5863	NA	High_NA	PRJNA870233	10.5			26
ST05DK_01ab1	DK0501B1	NA	NA	Europe	Denmark	NA	NA	55.6749	12.5863	NA	High_NA	PRJNA870233	5			30
ST05DK_01B5	DK05 01B5	NA	NA	Europe	Denmark	NA	NA	55.6749	12.5863	NA	High quality resequencing	PRJNA870233	21.5			19
ST06FR_Biog_G84	SYN32.MS1	G84	INRAE_BIOGER	Europe	France	Occitanie	Grisolles	43.83	1.3	2006	High quality resequencing	PRJNA777581	25			20
ST07SP_Biog_G85	07-S6.MS1	G85	INRAE_BIOGER	Europe	Spain	NA	Cordoue	37.8702	-4.7854	2007	High_NA	PRJNA870233	10			24
ST08TN_26_5_4	ST08 TN26_15-4	NA	NA	Africa	Tunisia	NA	NA	36.81	10.1793	NA	High quality resequencing	PRJNA870233	19			32
ST09FR_Biog_G01	IPO-091012.MS1	G01	INRAE_BIOGER	Europe	France	Bretagne	CÃ´tes-d'Armor	PlÃ©lo	48.56	-2.95	2009	High quality resequencing	Yes	59		27
ST09FR_Biog_G02	IPO-09111.MS1	G02	INRAE_BIOGER	Europe	France	Hauts-de-France	Oise	Catenoy	49.3694	2.5097	2009	High quality resequencing	Yes	25		94
ST09FR_Biog_G03	IPO-09115.MS1	G03	INRAE_BIOGER	Europe	France	Hauts-de-France	Oise	Catenoy	49.3694	2.5097	2009	High quality resequencing	Yes	23		Europe	49
ST09FR_Biog_G04	IPO-09119.MS1	G04	INRAE_BIOGER	Europe	France	Hauts-de-France	Oise	Catenoy	49.3694	2.5097	2009	High quality resequencing	Yes	30		Europe	33
ST09FR_Biog_G05	IPO-09127.MS1	G05	INRAE_BIOGER	Europe	France	Hauts-de-France	Oise	Catenoy	49.3694	2.5097	2009	High quality resequencing	Yes	32		Europe	24
ST09FR_Biog_G06	IPO-09139.MS1	G06	INRAE_BIOGER	Europe	France	Hauts-de-France	Oise	Catenoy	49.3694	2.5097	2009	High quality resequencing	Yes	28		Europe	38
ST09FR_Biog_G07	IPO-09145.MS1	G07	INRAE_BIOGER	Europe	France	Hauts-de-France	Somme	Vraignes	49.8825	3.0638	2009	High quality resequencing	Yes	31		Europe	27
ST09FR_Biog_G08	IPO-09161.MS1	G08	INRAE_BIOGER	Europe	France	Hauts-de-France	Somme	Vraignes	49.8825	3.0638	2009	High quality resequencing	Yes	13		Europe	133
ST09FR_Biog_G09	IPO-09176.MS1	G09	INRAE_BIOGER	Europe	France	Hauts-de-France	Somme	Vraignes	49.8825	3.0638	2009	IBS	Yes	22		Europe	43
ST09FR_Biog_G10	IPO-09177.MS1	G10	INRAE_BIOGER	Europe	France	Hauts-de-France	Somme	Vraignes	49.8825	3.0638	2009	High quality resequencing	Yes	30		Europe	52
ST09FR_Biog_G11	IPO-09202.MS1	G11	INRAE_BIOGER	Europe	France	Hauts-de-France	Somme	Vraignes	49.8825	3.0638	2009	High quality resequencing	Yes	23		Europe	50
ST09FR_Biog_G12	IPO-09220.MS1	G12	INRAE_BIOGER	Europe	France	Hauts-de-France	Somme	Vraignes	49.8825	3.0638	2009	High quality resequencing	Yes	28		Europe	52
ST09FR_Biog_G13	IPO-09232.MS1	G13	INRAE_BIOGER	Europe	France	Hauts-de-France	Somme	Vraignes	49.8825	3.0638	2009	High quality resequencing	Yes	30.5		47
ST09FR_Biog_G14	IPO-09260.MS1	G14	INRAE_BIOGER	Europe	France	Hauts-de-France	Somme	Vraignes	49.8825	3.0638	2009	High quality resequencing	Yes	26		44
ST09FR_Biog_G15	IPO-09274.MS1	G15	INRAE_BIOGER	Europe	France	Ile-de-France	Guyancourt	La MiniÃ¨re	48.7645	2.0829	2009	High quality resequencing	Yes	12		39
ST09FR_Biog_G16	IPO-09290.MS1	G16	INRAE_BIOGER	Europe	France	Ile-de-France	Guyancourt	La MiniÃ¨re	48.7645	2.0829	2009	High quality resequencing	Yes	30		115
ST09FR_Biog_G17	IPO-09306.MS1	G17	INRAE_BIOGER	Europe	France	Ile-de-France	Guyancourt	La MiniÃ¨re	48.7645	2.0829	2009	High quality resequencing	Yes	28		57
ST09FR_Biog_G18	IPO-09351.MS1	G18	INRAE_BIOGER	Europe	France	Ile-de-France	Guyancourt	La MiniÃ¨re	48.7645	2.0829	2009	High quality resequencing	Yes	29		45
ST09FR_Biog_G19	IPO-09352.MS1	G19	INRAE_BIOGER	Europe	France	Ile-de-France	Guyancourt	La MiniÃ¨re	48.7645	2.0829	2009	IBS	Yes	28		48
ST09FR_Biog_G20	IPO-09359.MS1	G20	INRAE_BIOGER	Europe	France	Ile-de-France	Guyancourt	La MiniÃ¨re	48.7645	2.0829	2009	High quality resequencing	Yes	28		57.5
ST09FR_Biog_G21	IPO-09373.MS1	G21	INRAE_BIOGER	Europe	France	Ile-de-France	Guyancourt	La MiniÃ¨re	48.7645	2.0829	2009	High quality resequencing	Yes	17		17
ST09FR_Biog_G22	IPO-09386.MS1	G22	INRAE_BIOGER	Europe	France	Ile-de-France	Guyancourt	La MiniÃ¨re	48.7645	2.0829	2009	High quality resequencing	Yes	28		71
ST09FR_Biog_G23	IPO-09399.MS1	G23	INRAE_BIOGER	Europe	France	Ile-de-France	Guyancourt	La MiniÃ¨re	48.7645	2.0829	2009	High quality resequencing	Yes	122		30
ST09FR_Biog_G24	IPO-09415.MS1	G24	INRAE_BIOGER	Europe	France	Ile-de-France	Essonne	Etampes	48.4266	2.1577	2009	High quality resequencing	Yes	26		41
ST09FR_Biog_G25	IPO-09427.MS1	G25	INRAE_BIOGER	Europe	France	Ile-de-France	Essonne	Etampes	48.4266	2.1577	2009	High quality resequencing	Yes	30		14
ST09FR_Biog_G26	IPO-09437.MS1	G26	INRAE_BIOGER	Europe	France	Ile-de-France	Essonne	Etampes	48.4266	2.1577	2009	High quality resequencing	Yes	19		36
ST09FR_Biog_G27	IPO-09446.MS1	G27	INRAE_BIOGER	Europe	France	Ile-de-France	Essonne	Etampes	48.4266	2.1577	2009	High quality resequencing	Yes	20		25
ST09FR_Biog_G28	IPO-09455.MS1	G28	INRAE_BIOGER	Europe	France	Ile-de-France	Essonne	Etampes	48.4266	2.1577	2009	IBS	Yes	29		46
ST09FR_Biog_G29	IPO-09465.MS1	G29	INRAE_BIOGER	Europe	France	Ile-de-France	Essonne	Etampes	48.4266	2.1577	2009	High quality resequencing	Yes	24		44.5
ST09FR_Biog_G30	IPO-09480.MS1	G30	INRAE_BIOGER	Europe	France	Ile-de-France	Essonne	Etampes	48.4266	2.1577	2009	High quality resequencing	Yes	32		40
ST09FR_Biog_G31	IPO-09491.MS1	G31	INRAE_BIOGER	Europe	France	Ile-de-France	Essonne	Etampes	48.4266	2.1577	2009	High quality resequencing	Yes	27		28
ST09FR_Biog_G32	IPO-09505.MS1	G32	INRAE_BIOGER	Europe	France	Ile-de-France	Essonne	Etampes	48.4266	2.1577	2009	High quality resequencing	Yes	94		65
ST09FR_Biog_G33	IPO-09508.MS1	G33	INRAE_BIOGER	Europe	France	Centre-Val de Loire	Eure-et-Loir	Serazereux	Site 28	48.6003	1.4286	2009	PRJNA777581	Yes	49	134
ST09FR_Biog_G34	IPO-09522.MS1	G34	INRAE_BIOGER	Europe	France	Centre-Val de Loire	Eure-et-Loir	Serazereux	Site 28	48.6003	1.4286	2009	PRJNA777581	Yes	33	53
ST09FR_Biog_G35	IPO-09532.MS1	G35	INRAE_BIOGER	Europe	France	Centre-Val de Loire	Eure-et-Loir	Serazereux	Site 28	48.6003	1.4286	2009	PRJNA777581	Yes	24	53
ST09FR_Biog_G36	IPO-09547.MS1	G36	INRAE_BIOGER	Europe	France	Centre-Val de Loire	Eure-et-Loir	Serazereux	Site 28	48.6003	1.4286	2009	PRJNA777581	Yes	38	66
ST09FR_Biog_G37	IPO-09562.MS1	G37	INRAE_BIOGER	Europe	France	Centre-Val de Loire	Eure-et-Loir	Serazereux	Site 28	48.6003	1.4286	2009	PRJNA777581	Yes	27	48
ST09FR_Biog_G38	IPO-09580.MS1	G38	INRAE_BIOGER	Europe	France	Centre-Val de Loire	Eure-et-Loir	Serazereux	Site 28	48.6003	1.4286	2009	PRJNA777581	Yes	133	44
ST09FR_Biog_G39	IPO-09593.MS1	G39	INRAE_BIOGER	Europe	France	Centre-Val de Loire	Eure-et-Loir	Serazereux	Site 28	48.6003	1.4286	2009	PRJNA777581	Yes	43	50
ST09FR_Biog_G40	IPO-09596.MS1	G40	INRAE_BIOGER	Europe	France	Centre-Val de Loire	Eure-et-Loir	Serazereux	Site 28	48.6003	1.4286	2009	PRJNA777581	Yes	52
ST09FR_Biog_G41	IPO-09605.MS1	G41	INRAE_BIOGER	Europe	France	Centre-Val de Loire	Eure-et-Loir	Serazereux	Site 28	48.6003	1.4286	2009	PRJNA777581	Yes	50
ST09FR_Biog_G42	IPO-09624.MS1	G42	INRAE_BIOGER	Europe	France	Centre-Val de Loire	Eure-et-Loir	Serazereux	Site 28	48.6003	1.4286	2009	PRJNA777581	Yes	52	45
ST09FR_Biog_G43	IPO-09628.MS1	G43	INRAE_BIOGER	Europe	France	Bretagne	Morbihan	Bignan	47.8798	-2.7313	2009	High quality resequencing	Yes	47		54
ST09FR_Biog_G44	IPO-09636.MS1	G44	INRAE_BIOGER	Europe	France	Bretagne	Morbihan	Bignan	47.8798	-2.7313	2009	High quality resequencing	Yes	44		62
ST09FR_Biog_G45	IPO-09657.MS1	G45	INRAE_BIOGER	Europe	France	Bretagne	Morbihan	Bignan	47.8798	-2.7313	2009	High quality resequencing	Yes	39		62
ST09FR_Biog_G46	IPO-09673.MS1	G46	INRAE_BIOGER	Europe	France	Bretagne	Morbihan	Bignan	47.8798	-2.7313	2009	High quality resequencing	Yes	115		33
ST09FR_Biog_G47	IPO-09699.MS1	G47	INRAE_BIOGER	Europe	France	Bretagne	Morbihan	Bignan	47.8798	-2.7313	2009	High quality resequencing	Yes	57		60
ST09FR_Biog_G48	IPO-09706.MS1	G48	INRAE_BIOGER	Europe	France	Bretagne	Morbihan	Bignan	47.8798	-2.7313	2009	High quality resequencing	Yes	45		44
ST09FR_Biog_G49	IPO-09755.MS1	G49	INRAE_BIOGER	Europe	France	Bretagne	Morbihan	Bignan	47.8798	-2.7313	2009	High quality resequencing	Yes	48		42
ST09FR_Biog_G50	IPO-09774.MS1	G50	INRAE_BIOGER	Europe	France	Nouvelle Aquitaine	Vienne	Lusignan	46.4405	0.1225	2009	High quality resequencing	Yes	57.5		32
ST09FR_Biog_G51	IPO-09789.MS1	G51	INRAE_BIOGER	Europe	France	Nouvelle Aquitaine	Vienne	Lusignan	46.4405	0.1225	2009	High quality resequencing	Yes	17		35
ST09FR_Biog_G52	IPO-09841.MS1	G52	INRAE_BIOGER	Europe	France	Nouvelle Aquitaine	Vienne	Lusignan	46.4405	0.1225	2009	High quality resequencing	Yes	71		29
ST09FR_Biog_G53	IPO-09855.MS1	G53	INRAE_BIOGER	Europe	France	Nouvelle Aquitaine	Vienne	Lusignan	46.4405	0.1225	2009	High quality resequencing	Yes	30		43
ST09FR_Biog_G54	IPO-09920.MS1	G54	INRAE_BIOGER	Europe	France	Bretagne	CÃ´tes-d'Armor	PlÃ©lo	48.56	-2.95	2009	High quality resequencing	Yes	41		39
ST09FR_Biog_G55	IPO-09936.MS1	G55	INRAE_BIOGER	Europe	France	Bretagne	CÃ´tes-d'Armor	PlÃ©lo	48.56	-2.95	2009	High quality resequencing	Yes	14		33
ST09FR_Biog_G56	IPO-09950.MS1	G56	INRAE_BIOGER	Europe	France	Bretagne	CÃ´tes-d'Armor	PlÃ©lo	48.56	-2.95	2009	High quality resequencing	Yes	36		39
ST09FR_Biog_G57	IPO-09966.MS1	G57	INRAE_BIOGER	Europe	France	Bretagne	CÃ´tes-d'Armor	PlÃ©lo	48.56	-2.95	2009	High quality resequencing	Yes	25		44
ST09FR_Biog_G58	IPO-09980.MS1	G58	INRAE_BIOGER	Europe	France	Bretagne	CÃ´tes-d'Armor	PlÃ©lo	48.56	-2.95	2009	High quality resequencing	Yes	46		63
ST09FR_Biog_G59	IPO-09990.MS1	G59	INRAE_BIOGER	Europe	France	Bretagne	CÃ´tes-d'Armor	PlÃ©lo	48.56	-2.95	2009	High quality resequencing	Yes	44.5		274.5
ST09FR_Biog_G60	IPO-09995.MS1	G60	INRAE_BIOGER	Europe	France	Bretagne	CÃ´tes-d'Armor	PlÃ©lo	48.56	-2.95	2009	High quality resequencing	Yes	40		58
ST09FR_Biog_G79	09.ASA.3a.pz.MS2	G79	INRAE_BIOGER	Europe	France	Ile-de-France	Seine-et-Marne	Crisenoy	48.6033	2.7304	2009	IBS	Yes	21		15
ST09FR_Biog_G80	09.CB1.MS1	G80	INRAE_BIOGER	Europe	France	Bourgogne-Franche-Comte	Yonne	Yrouerre	47.7842	3.9786	2009	IBS	Yes	53		63
ST09FR_Biog_G82	09-AEH-15b.pz.MS1	G82	INRAE_BIOGER	Europe	France	Bretagne	Ille-et-Vilaine	PacÃ©	48.1445	-1.7678	2009	High quality resequencing	Yes	28		44
ST09FR_Biog_I03	INRA09-FS0802	I03	INRAE_BIOGER	Europe	France	Ile-de-France	Yvelines	Grignon	48.84	1.93	2009	High quality resequencing	Yes	65		66
ST09FR_Biog_I04	INRA09-FS0808	I04	INRAE_BIOGER	Europe	France	Ile-de-France	Yvelines	Grignon	48.84	1.93	2009	High quality resequencing	Yes	134		59
ST09FR_Biog_I05	INRA09-FS0813	I05	INRAE_BIOGER	Europe	France	Ile-de-France	Yvelines	Grignon	48.84	1.93	2009	High quality resequencing	Yes	53		56
ST09FR_Biog_I07	INRA09-FS0732	I07	INRAE_BIOGER	Europe	France	Ile-de-France	Yvelines	Grignon	48.84	1.93	2009	High quality resequencing	Yes	53		67
ST09FR_Biog_I12	INRA09-FS0806	I12	INRAE_BIOGER	Europe	France	Ile-de-France	Yvelines	Grignon	48.84	1.93	2009	High quality resequencing	Yes	66		48
ST09FR_Biog_I24	INRA10-FS1006	I24	INRAE_BIOGER	Europe	France	Ile-de-France	Yvelines	Grignon	48.84	1.93	2010	High quality resequencing	Yes	48		54
ST09FR_Biog_I25	INRA10-FS1008	I25	INRAE_BIOGER	Europe	France	Ile-de-France	Yvelines	Grignon	48.84	1.93	2010	High quality resequencing	Yes	44		50
ST09FR_Biog_I28	INRA10-FS1022	I28	INRAE_BIOGER	Europe	France	Ile-de-France	Yvelines	Grignon	48.84	1.93	2010	High quality resequencing	Yes	50		51
ST09UK_Biog_G81	09.BDE.2b.MS1	G81	INRAE_BIOGER	Europe	UK	Lincolshire	Aby	53.2846	0.1182	2009	High quality resequencing	PRJNA870233	31			50
ST10CRI_0450	CRI-0450	NA	NA	Europe	Czech Republic	NA	NA	50.0786	14.4395	2010	High_NA	PRJNA870233	6
ST10CRI_0616	ST10CRI_0616	CRI10_0616	NA	Europe	Czech Republic	NA	NA	50.0786	14.4395	2010	High quality resequencing	PRJNA870233	18
ST10FR_Biog_G093	S10_2-1a.MS1	G093	INRAE_BIOGER	Europe	France	Occitanie	Tarn	Montans	43.8667	1.8903	2010	High quality resequencing	Yes	45
ST10FR_Biog_G098	S10_3-4e.MS1	G098	INRAE_BIOGER	Europe	France	Occitanie	Haute-Garonne	Auzeville	43.5274	1.5014	2010	High quality resequencing	Yes	54
ST10FR_Biog_G100	S10_9-1c.MS1	G100	INRAE_BIOGER	Europe	France	Hauts-de-France	Oise	Barbery	49.2231	2.668	2010	High quality resequencing	Yes	62
ST10FR_Biog_G101	S10_9-2b.MS1	G101	INRAE_BIOGER	Europe	France	Hauts-de-France	Oise	Barbery	49.2231	2.668	2010	High quality resequencing	Yes	62
ST10FR_Biog_G102	S10_9-5a.MS1	G102	INRAE_BIOGER	Europe	France	Hauts-de-France	Oise	Barbery	49.2231	2.668	2010	High quality resequencing	Yes	33
ST10FR_Biog_G103	S10_9-5b.MS1	G103	INRAE_BIOGER	Europe	France	Hauts-de-France	Oise	Barbery	49.2231	2.668	2010	High quality resequencing	Yes	60
ST10FR_Biog_G61	IPO-10123.MS1	G61	INRAE_BIOGER	Europe	France	Pays de la Loire	Maine-et-Loire	La PouÃ«ze	47.5497	-0.803	2010	High quality resequencing	Yes	44
ST10FR_Biog_G62	IPO-10166.MS1	G62	INRAE_BIOGER	Europe	France	Pays de la Loire	Maine-et-Loire	La PouÃ«ze	47.5497	-0.803	2010	High quality resequencing	Yes	42
ST10FR_Biog_G63	IPO-10207.MS1	G63	INRAE_BIOGER	Europe	France	Pays de la Loire	Maine-et-Loire	La PouÃ«ze	47.5497	-0.803	2010	High quality resequencing	Yes	32
ST10FR_Biog_G64	IPO-10213.MS1	G64	INRAE_BIOGER	Europe	France	Pays de la Loire	Maine-et-Loire	La PouÃ«ze	47.5497	-0.803	2010	High quality resequencing	Yes	35
ST10FR_Biog_G65	IPO-10224.MS1	G65	INRAE_BIOGER	Europe	France	Pays de la Loire	Maine-et-Loire	La PouÃ«ze	47.5497	-0.803	2010	High quality resequencing	Yes	29
ST10FR_Biog_G66	IPO-10249.MS1	G66	INRAE_BIOGER	Europe	France	Pays de la Loire	Maine-et-Loire	La PouÃ«ze	47.5497	-0.803	2010	High quality resequencing	Yes	43
ST10FR_Biog_G67	IPO-10262.MS1	G67	INRAE_BIOGER	Europe	France	Pays de la Loire	Maine-et-Loire	La PouÃ«ze	47.5497	-0.803	2010	High quality resequencing	Yes	39
ST10FR_Biog_G68	IPO-10265.MS1	G68	INRAE_BIOGER	Europe	France	Pays de la Loire	Maine-et-Loire	La PouÃ«ze	47.5497	-0.803	2010	High quality resequencing	Yes	33
ST10FR_Biog_G69	IPO-10271.MS1	G69	INRAE_BIOGER	Europe	France	Pays de la Loire	Maine-et-Loire	La PouÃ«ze	47.5497	-0.803	2010	High quality resequencing	Yes	39
ST10FR_Biog_G70	IPO-10273.MS1	G70	INRAE_BIOGER	Europe	France	Pays de la Loire	Maine-et-Loire	La PouÃ«ze	47.5497	-0.803	2010	High quality resequencing	Yes	44
ST10FR_Biog_G71	S10_10-3a.MS1	G71	INRAE_BIOGER	Europe	France	Hauts-de-France	Oise	Barbery	49.2231	2.668	2010	High quality resequencing	Yes	63
ST10FR_Biog_G72	S10_11-3a.MS1	G72	INRAE_BIOGER	Europe	France	Hauts-de-France	Oise	Barbery	49.2231	2.668	2010	IBS	Yes	58
ST10FR_Biog_G73	S10_11-3d.MS1	G73	INRAE_BIOGER	Europe	France	Hauts-de-France	Oise	Barbery	49.2231	2.668	2010	High quality resequencing	Yes	274.5
ST10FR_Biog_G74	S10_11-5b.MS1	G74	INRAE_BIOGER	Europe	France	Hauts-de-France	Oise	Barbery	49.2231	2.668	2010	High quality resequencing	Yes	58
ST10FR_Biog_G75	S10_2-5c.MS1	G75	INRAE_BIOGER	Europe	France	Occitanie	Tarn	Montans	43.8667	1.8903	2010	High quality resequencing	Yes	15
ST10FR_Biog_G76	S10_3-2e.MS1	G76	INRAE_BIOGER	Europe	France	Occitanie	Haute-Garonne	Auzeville	43.5274	1.5014	2010	High quality resequencing	Yes	63
ST10FR_Biog_G77	S10_9-1a.MS1	G77	INRAE_BIOGER	Europe	France	Hauts-de-France	Oise	Barbery	49.2231	2.668	2010	High quality resequencing	Yes	44
ST10FR_Biog_G83	10-BLX-11A.MS1	G83	INRAE_BIOGER	Europe	France	Hauts-de-France	Aisne	Villiers St-Christophe (02)	49.784	3.102	2010	High quality resequencing	Yes	66
ST10FR_Biog_G87	S10_10-1b.MS1	G87	INRAE_BIOGER	Europe	France	Hauts-de-France	Oise	Barbery	49.2231	2.668	2010	High quality resequencing	Yes	59
ST10FR_Biog_G88	S10_10-1e.MS1	G88	INRAE_BIOGER	Europe	France	Hauts-de-France	Oise	Barbery	49.2231	2.668	2010	IBS	Yes	58
ST10FR_Biog_G89	S10_10-2b.MS1	G89	INRAE_BIOGER	Europe	France	Hauts-de-France	Oise	Barbery	49.2231	2.668	2010	IBS	Yes	53
ST10FR_Biog_G90	S10_10-2d.MS1	G90	INRAE_BIOGER	Europe	France	Hauts-de-France	Oise	Barbery	49.2231	2.668	2010	High quality resequencing	Yes	56
ST10FR_Biog_G91	S10_11-1a.MS1	G91	INRAE_BIOGER	Europe	France	Hauts-de-France	Oise	Barbery	49.2231	2.668	2010	High quality resequencing	Yes	67
ST10FR_Biog_G92	S10_11-2d.MS1	G92	INRAE_BIOGER	Europe	France	Hauts-de-France	Oise	Barbery	49.2231	2.668	2010	IBS	Yes	61
ST10FR_Biog_G94	S10_2-1h.MS1	G94	INRAE_BIOGER	Europe	France	Occitanie	Tarn	Montans	43.8667	1.8903	2010	High quality resequencing	Yes	48
ST10FR_Biog_G95	S10_2-5h.MS1	G95	INRAE_BIOGER	Europe	France	Occitanie	Tarn	Montans	43.8667	1.8903	2010	High quality resequencing	Yes	54
ST10FR_Biog_G96	S10_3-1e.MS1	G96	INRAE_BIOGER	Europe	France	Nouvelle Aquitaine	Haute-Garonne	Auzeville	43.4663	1.3333	2010	High quality resequencing	Yes	50
ST10FR_Biog_G97	S10_3-2f.MS1	G97	INRAE_BIOGER	Europe	France	Nouvelle Aquitaine	Haute-Garonne	Auzeville	43.4663	1.3333	2010	High quality resequencing	Yes	51
ST10FR_Biog_G99	S10_3-5d.MS1	G99	INRAE_BIOGER	Europe	France	Nouvelle Aquitaine	Haute-Garonne	Auzeville	43.4663	1.3333	2010	High quality resequencing	Yes	50
ST13FR_Biog_LG0595	INRA13-LG0595	LG0595	INRAE_BIOGER	Europe	France	Centre-Val de Loire	Binas	47.904	1.4638	2013	High quality resequencing	PRJNA870233	51
ST13FR_Biog_SeptoDur10	INRA13-LG0289	SeptoDur10	INRAE_BIOGER	Europe	France	Occitanie	Montesquieu	43.56	3.27	2013	High quality resequencing	PRJNA870233	56
ST13FR_Biog_SeptoDur12	INRA13-LG0295	SeptoDur12	INRAE_BIOGER	Europe	France	Occitanie	Montesquieu	43.56	3.27	2013	High quality resequencing	PRJNA870233	51
ST13FR_Biog_SeptoDur29	INRA13-LG1001	SeptoDur29	INRAE_BIOGER	Europe	France	Occitanie	Barjac	44.3078	4.3462	2013	High quality resequencing	PRJNA870233	70
ST13FR_Biog_SeptoDur8	INRA13-LG0279	SeptoDur8	INRAE_BIOGER	Europe	France	Occitanie	Montesquieu	43.56	3.27	2013	High quality resequencing	PRJNA870233	69
ST13FR_Biog_SeptoDur82	INRA13-LG1035	SeptoDur82	INRAE_BIOGER	Europe	France	Occitanie	Barjac	44.3078	4.3462	2013	High quality resequencing	PRJNA870233	78
ST13FR_Biog_SeptoDur88	INRA13-LG1042	SeptoDur88	INRAE_BIOGER	Europe	France	Occitanie	Barjac	44.3078	4.3462	2013	High quality resequencing	PRJNA870233	81
ST13IT_Biog_1819	INRA13-LG1819	1819	INRAE_BIOGER	Europe	Italy	NA	Montelibretti	42.134	12.737	2013	High quality resequencing	PRJNA870233	14
ST13IT_Biog_1863	INRA13-LG1863	1863	INRAE_BIOGER	Europe	Italy	NA	Montelibretti	42.134	12.737	2013	High_NA	PRJNA870233	8
ST13NZ_St13_4_1	St13_4_1	NA	MMcDonald_2018	Oceania	New Zealand	Canterbury		-43.801	171.938	2013	High quality resequencing	PRJNA870233	24
ST13NZ_St13_4_2	St13_4_2	NA	MMcDonald_2018	Oceania	New Zealand	Canterbury		-43.801	171.938	2013	High quality resequencing	PRJNA870233	25
ST13NZ_St13_4_3	St13_4_3	NA	MMcDonald_2018	Oceania	New Zealand	Canterbury		-43.801	171.938	2013	High quality resequencing	PRJNA870233	23
ST13NZ_St13_5_1	St13_5_1	NA	MMcDonald_2018	Oceania	New Zealand	Canterbury		-43.801	171.938	2013	High quality resequencing	PRJNA870233	25
ST13NZ_St13_5_2	St13_5_2	NA	MMcDonald_2018	Oceania	New Zealand	Canterbury		-43.801	171.938	2013	High quality resequencing	PRJNA870233	26
ST13NZ_St13_5_3	St13_5_3	NA	MMcDonald_2018	Oceania	New Zealand	Canterbury		-43.801	171.938	2013	High quality resequencing	PRJNA870233	26
ST13NZ_St13_5_4	St13_5_4	NA	MMcDonald_2018	Oceania	New Zealand	Canterbury		-43.801	171.938	2013	High quality resequencing	PRJNA870233	26
ST13NZ_St13_6_1	St13_6_1	NA	MMcDonald_2018	Oceania	New Zealand	Canterbury		-43.801	171.938	2013	High quality resequencing	PRJNA870233	28
ST13NZ_St13_6_2	St13_6_2	NA	MMcDonald_2018	Oceania	New Zealand	Canterbury		-43.801	171.938	2013	High quality resequencing	PRJNA870233	25
ST13NZ_St13_6_3	St13_6_3	NA	MMcDonald_2018	Oceania	New Zealand	Canterbury		-43.801	171.938	2013	High quality resequencing	PRJNA870233	27
ST13NZ_St13_6_4	St13_6_4	NA	MMcDonald_2018	Oceania	New Zealand	Canterbury		-43.801	171.938	2013	IBS	PRJNA870233	26
ST13NZ_St13_7_1	St13_7_1	NA	MMcDonald_2018	Oceania	New Zealand	Canterbury		-43.801	171.938	2013	High quality resequencing	PRJNA870233	28
ST13NZ_St13_7_2	St13_7_2	NA	MMcDonald_2018	Oceania	New Zealand	Canterbury		-43.801	171.938	2013	High quality resequencing	PRJNA870233	26
ST13NZ_St13_7_3	St13_7_3	NA	MMcDonald_2018	Oceania	New Zealand	Canterbury		-43.801	171.938	2013	High quality resequencing	PRJNA870233	24
ST13NZ_St13_7_4	St13_7_4	NA	MMcDonald_2018	Oceania	New Zealand	Canterbury		-43.801	171.938	2013	IBS	PRJNA870233	24
ST13NZ_St13_8_1	St13_8_1	NA	MMcDonald_2018	Oceania	New Zealand	Canterbury		-43.801	171.938	2013	High quality resequencing	PRJNA870233	25
ST13NZ_St13_8_2	St13_8_2	NA	MMcDonald_2018	Oceania	New Zealand	Canterbury		-43.801	171.938	2013	High quality resequencing	PRJNA870233	26
ST13NZ_St13_8_3	St13_8_3	NA	MMcDonald_2018	Oceania	New Zealand	Canterbury		-43.801	171.938	2013	High quality resequencing	PRJNA870233	25
ST13NZ_St13_8_4	St13_8_4	NA	MMcDonald_2018	Oceania	New Zealand	Canterbury		-43.801	171.938	2013	High quality resequencing	PRJNA870233	26
ST13NZ_St13_9_1	St13_9_1	NA	MMcDonald_2018	Oceania	New Zealand	Canterbury		-43.801	171.938	2013	High quality resequencing	PRJNA870233	27
ST13NZ_St13_9_2	St13_9_2	NA	MMcDonald_2018	Oceania	New Zealand	Canterbury		-43.801	171.938	2013	High quality resequencing	PRJNA870233	24
ST13NZ_St13_9_3	St13_9_3	NA	MMcDonald_2018	Oceania	New Zealand	Canterbury		-43.801	171.938	2013	High quality resequencing	PRJNA870233	26
ST13NZ_St13_9_4	St13_9_4	NA	MMcDonald_2018	Oceania	New Zealand	Canterbury		-43.801	171.938	2013	High quality resequencing	PRJNA870233	26
ST13SP_Biog_SeptoDur104	INRA13-LG1979	SeptoDur104	INRAE_BIOGER	Europe	Spain	NA	Jerez de la Frontera	36.6845	-6.1292	2013	High quality resequencing	PRJNA870233	49
ST14TAS_WAI1820	WAI1820	NA	MMcDonald_2018	Oceania	Australia_Tasmania	Tasmania	Westbury	-41.5333	146.882	2014	High quality resequencing	PRJNA870233	20
ST14TAS_WAI1822	WAI1822	NA	MMcDonald_2018	Oceania	Australia_Tasmania	Tasmania	Westbury	-41.5333	146.882	2014	High quality resequencing	PRJNA480739	17
ST14TAS_WAI1848	WAI1848	NA	MMcDonald_2018	Oceania	Australia_Tasmania	Tasmania	Deloraine	-41.493	146.612	2014	High quality resequencing	PRJNA480739	20
ST14TAS_WAI1849	WAI1849	NA	MMcDonald_2018	Oceania	Australia_Tasmania	Tasmania	Deloraine	-41.493	146.612	2014	High quality resequencing	PRJNA480739	17
ST14TAS_WAI1850	WAI1850	NA	MMcDonald_2018	Oceania	Australia_Tasmania	Tasmania	Wynyard	-40.9468	145.665	2014	High quality resequencing	PRJNA480739	24
ST14TAS_WAI1851	WAI1851	NA	MMcDonald_2018	Oceania	Australia_Tasmania	Tasmania	Wynyard	-40.9468	145.665	2014	IBS	PRJNA480739	18
ST14TAS_WAI1852	WAI1852	NA	MMcDonald_2018	Oceania	Australia_Tasmania	Tasmania	Wynyard	-40.9468	145.665	2014	IBS	PRJNA480739	16
ST14TAS_WAI1857	WAI1857	NA	MMcDonald_2018	Oceania	Australia_Tasmania	Tasmania	Wynyard	-40.9468	145.665	2014	High_NA	PRJNA870233	1
ST14TAS_WAI1858	WAI1858	NA	MMcDonald_2018	Oceania	Australia_Tasmania	Tasmania	Wynyard	-40.9468	145.665	2014	IBS	PRJNA480739	20
ST14TAS_WAI1859	WAI1859	NA	MMcDonald_2018	Oceania	Australia_Tasmania	Tasmania	Wynyard	-40.9468	145.665	2014	IBS	PRJNA480739	20
ST14TAS_WAI1875	WAI1875	NA	MMcDonald_2018	Oceania	Australia_Tasmania	Tasmania	Deloraine	-41.493	146.612	2014	High quality resequencing	PRJNA480739	18
ST14TAS_WAI1876	WAI1876	NA	MMcDonald_2018	Oceania	Australia_Tasmania	Tasmania	Cressy	-41.6524	147.087	2014	High quality resequencing	PRJNA480739	18			30
ST14TAS_WAI1877	WAI1877	NA	MMcDonald_2018	Oceania	Australia_Tasmania	Tasmania	Cressy	-41.8056	147.074	2014	High quality resequencing	PRJNA480739	18			28
ST14TAS_WAI1878	WAI1878	NA	MMcDonald_2018	Oceania	Australia_Tasmania	Tasmania	Cressy	-41.8056	147.074	2014	IBS	PRJNA480739	19			28
ST14TAS_WAI1879	WAI1879	NA	MMcDonald_2018	Oceania	Australia_Tasmania	Tasmania	Cressy	-41.8056	147.074	2014	IBS	PRJNA480739	15			24
ST14TAS_WAI1880	WAI1880	NA	MMcDonald_2018	Oceania	Australia_Tasmania	Tasmania	Cressy	-41.8056	147.074	2014	High quality resequencing	PRJNA480739	18			21
ST14TAS_WAI1881	WAI1881	NA	MMcDonald_2018	Oceania	Australia_Tasmania	Tasmania	Cressy	-41.8056	147.074	2014	High_NA	PRJNA870233	1			18
ST14TAS_WAI1882	WAI1882	NA	MMcDonald_2018	Oceania	Australia_Tasmania	Tasmania	Cressy	-41.8056	147.074	2014	High_NA	PRJNA480739	0			20
ST14TAS_WAI1883	WAI1883	NA	MMcDonald_2018	Oceania	Australia_Tasmania	Tasmania	Cressy	-41.8056	147.074	2014	High_NA	PRJNA870233	1			20
ST14TAS_WAI1892	WAI1892	NA	MMcDonald_2018	Oceania	Australia_Tasmania	Tasmania	Deloraine	-41.493	146.612	2014	IBS	PRJNA480739	17			24
ST14TAS_WAI1895	WAI1895	NA	MMcDonald_2018	Oceania	Australia_Tasmania	Tasmania	Westbury	-41.5333	146.882	2014	High quality resequencing	PRJNA480739	18			20
ST14TAS_WAI1901	WAI1901	NA	MMcDonald_2018	Oceania	Australia_Tasmania	Tasmania	Westbury	-41.5333	146.882	2014	High quality resequencing	PRJNA480739	19			21
ST14TAS_WAI1903	WAI1903	NA	MMcDonald_2018	Oceania	Australia_Tasmania	Tasmania	Westbury	-41.5333	146.882	2014	High quality resequencing	PRJNA480739	23			26
ST14TAS_WAI1904	WAI1904	NA	MMcDonald_2018	Oceania	Australia_Tasmania	Tasmania	Westbury	-41.5333	146.882	2014	IBS	PRJNA480739	20			22
ST14TAS_WAI1919	WAI1919	NA	MMcDonald_2018	Oceania	Australia_Tasmania	Tasmania	Westbury	-41.5333	146.882	2014	High quality resequencing	PRJNA480739	26			20
ST14TAS_WAI1922	WAI1922	NA	MMcDonald_2018	Oceania	Australia_Tasmania	Tasmania	Westbury	-41.5333	146.882	2014	High quality resequencing	PRJNA480739	21			20
ST14TAS_WAI1939	WAI1939	NA	MMcDonald_2018	Oceania	Australia_Tasmania	Tasmania	Westbury	-41.5333	146.882	2014	High quality resequencing	PRJNA480739	20			19
ST14TAS_WAI1941	WAI1941	NA	MMcDonald_2018	Oceania	Australia_Tasmania	Tasmania	Westbury	-41.5333	146.882	2014	IBS	PRJNA480739	20			32
ST14TAS_WAI1955	WAI1955	NA	MMcDonald_2018	Oceania	Australia_Tasmania	Tasmania	Westbury	-41.5333	146.882	2014	IBS	PRJNA480739	19			29
ST14TAS_WAI1957	WAI1957	NA	MMcDonald_2018	Oceania	Australia_Tasmania	Tasmania	Westbury	-41.5333	146.882	2014	High quality resequencing	PRJNA480739	20			25
ST14TAS_WAI1965	WAI1965	NA	MMcDonald_2018	Oceania	Australia_Tasmania	Tasmania	Cressy	-41.8262	147.205	2014	High quality resequencing	PRJNA480739	20			27
ST14TAS_WAI1966	WAI1966	NA	MMcDonald_2018	Oceania	Australia_Tasmania	Tasmania	Cressy	-41.8262	147.205	2014	IBS	PRJNA480739	20
ST14TAS_WAI1967	WAI1967	NA	MMcDonald_2018	Oceania	Australia_Tasmania	Tasmania	Cressy	-41.8262	147.205	2014	High quality resequencing	PRJNA480739	19
ST14TAS_WAI1968	WAI1968	NA	MMcDonald_2018	Oceania	Australia_Tasmania	Tasmania	Cressy	-41.8262	147.205	2014	High quality resequencing	PRJNA480739	21
ST14TAS_WAI1969	WAI1969	NA	MMcDonald_2018	Oceania	Australia_Tasmania	Tasmania	Cressy	-41.8262	147.205	2014	IBS	PRJNA480739	18
ST14TAS_WAI1970	WAI1970	NA	MMcDonald_2018	Oceania	Australia_Tasmania	Tasmania	Cressy	-41.8262	147.205	2014	High quality resequencing	PRJNA480739	19
ST14TAS_WAI1970D	WAI1970D	NA	MMcDonald_2018	Oceania	Australia_Tasmania	Tasmania	Cressy	-41.8262	147.205	2014	IBS	PRJNA480739	20
ST14TAS_WAI1971	WAI1971	NA	MMcDonald_2018	Oceania	Australia_Tasmania	Tasmania	Cressy	-41.8262	147.205	2014	High quality resequencing	PRJNA480739	24
ST14TAS_WAI1972	WAI1972	NA	MMcDonald_2018	Oceania	Australia_Tasmania	Tasmania	Cressy	-41.8262	147.205	2014	IBS	PRJNA480739	20
ST14TAS_WAI1993	WAI1993	NA	MMcDonald_2018	Oceania	Australia_Tasmania	Tasmania	Cressy	-41.7698	147.059	2014	High quality resequencing	PRJNA480739	30
ST14TAS_WAI1998	WAI1998	NA	MMcDonald_2018	Oceania	Australia_Tasmania	Tasmania	Cressy	-41.7698	147.059	2014	High quality resequencing	PRJNA480739	24
ST14TAS_WAI2000	WAI2000	NA	MMcDonald_2018	Oceania	Australia_Tasmania	Tasmania	Cressy	-41.7698	147.059	2014	High quality resequencing	PRJNA480739	23
ST14TAS_WAI2029	WAI2029	NA	MMcDonald_2018	Oceania	Australia_Tasmania	Tasmania	Cressy	-41.7698	147.059	2014	High quality resequencing	PRJNA480739	19.5
ST14TAS_WAI2031	WAI2031	NA	MMcDonald_2018	Oceania	Australia_Tasmania	Tasmania	Cressy	-41.7698	147.059	2014	IBS	PRJNA480739	22
ST14TAS_WAI2045	WAI2045	NA	MMcDonald_2018	Oceania	Australia_Tasmania	Tasmania	Cressy	-41.7698	147.059	2014	IBS	PRJNA480739	17
ST14TAS_WAI2047	WAI2047	NA	MMcDonald_2018	Oceania	Australia_Tasmania	Tasmania	Cressy	-41.7698	147.059	2014	High quality resequencing	PRJNA480739	22
ST14TAS_WAI2059	WAI2059	NA	MMcDonald_2018	Oceania	Australia_Tasmania	Tasmania	Cressy	-41.7698	147.059	2014	High quality resequencing	PRJNA480739	22
ST14TAS_WAI2060	WAI2060	NA	MMcDonald_2018	Oceania	Australia_Tasmania	Tasmania	Cressy	-41.7698	147.059	2014	High quality resequencing	PRJNA480739	24
ST14TAS_WAI2061	WAI2061	NA	MMcDonald_2018	Oceania	Australia_Tasmania	Tasmania	Cressy	-41.7698	147.059	2014	IBS	PRJNA480739	19
ST14TAS_WAI2073	WAI2073	NA	MMcDonald_2018	Oceania	Australia_Tasmania	Tasmania	Cressy	-41.7698	147.059	2014	High quality resequencing	PRJNA480739	18.5
ST14TAS_WAI2077	WAI2077	NA	MMcDonald_2018	Oceania	Australia_Tasmania	Tasmania	Cressy	-41.7698	147.059	2014	High quality resequencing	PRJNA480739	21
ST14TAS_WAI2203	WAI2203	NA	MMcDonald_2018	Oceania	Australia_Tasmania	Tasmania	Cressy	-41.7857	147.101	2014	High quality resequencing	PRJNA480739	18
ST14TAS_WAI2204	WAI2204	NA	MMcDonald_2018	Oceania	Australia_Tasmania	Tasmania	Cressy	-41.7857	147.101	2014	High quality resequencing	PRJNA480739	24
ST14TAS_WAI2206	WAI2206	NA	MMcDonald_2018	Oceania	Australia_Tasmania	Tasmania	Cressy	-41.7857	147.101	2014	High quality resequencing	PRJNA480739	31
ST14TAS_WAI2208	WAI2208	NA	MMcDonald_2018	Oceania	Australia_Tasmania	Tasmania	Cressy	-41.7857	147.101	2014	High quality resequencing	PRJNA480739	23
ST14TAS_WAI2210	WAI2210	NA	MMcDonald_2018	Oceania	Australia_Tasmania	Tasmania	Cressy	-41.7857	147.101	2014	High quality resequencing	PRJNA480739	24
ST14TAS_WAI2216	WAI2216	NA	MMcDonald_2018	Oceania	Australia_Tasmania	Tasmania	Cressy	-41.7857	147.101	2014	High quality resequencing	PRJNA480739	26
ST14TAS_WAI2226	WAI2226	NA	MMcDonald_2018	Oceania	Australia_Tasmania	Tasmania	Cressy	-41.7857	147.101	2014	High quality resequencing	PRJNA480739	20
ST14TAS_WAI2228	WAI2228	NA	MMcDonald_2018	Oceania	Australia_Tasmania	Tasmania	Cressy	-41.7857	147.101	2014	High quality resequencing	PRJNA480739	15
ST14TAS_WAI2230	WAI2230	NA	MMcDonald_2018	Oceania	Australia_Tasmania	Tasmania	Cressy	-41.7857	147.101	2014	High quality resequencing	PRJNA480739	17
ST14TAS_WAI2232	WAI2232	NA	MMcDonald_2018	Oceania	Australia_Tasmania	Tasmania	NA	-41.2105	174.777	2014	High quality resequencing	PRJNA480739	18
ST14UK_Biog_TMW07D8	INRA14-TM0147.MS1	TM W07D8	INRAE_BIOGER	Europe	UK	NA	Maldon	51.7331	0.6779	2014	High_NA	PRJNA870233	6
ST15NZ_St_15601_1	St_15601_1	NA	MMcDonald_2018	Oceania	New Zealand	Canterbury	Chertsey	-43.801	171.938	2015	IBS	PRJNA870233	31
ST15NZ_St_15601_10	St_15601_10	NA	MMcDonald_2018	Oceania	New Zealand	Canterbury	Chertsey	-43.801	171.938	2015	IBS	PRJNA870233	25
ST15NZ_St_15601_11	St_15601_11	NA	MMcDonald_2018	Oceania	New Zealand	Canterbury	Chertsey	-43.801	171.938	2015	IBS	PRJNA870233	27
ST15NZ_St_15601_12	St_15601_12	NA	MMcDonald_2018	Oceania	New Zealand	Canterbury	Chertsey	-43.801	171.938	2015	IBS	PRJNA870233	31
ST15NZ_St_15601_13	St_15601_13	NA	MMcDonald_2018	Oceania	New Zealand	Canterbury	Chertsey	-43.801	171.938	2015	High quality resequencing	PRJNA870233	33
ST15NZ_St_15601_14	St_15601_14	NA	MMcDonald_2018	Oceania	New Zealand	Canterbury	Chertsey	-43.801	171.938	2015	IBS	PRJNA870233	30
ST15NZ_St_15601_15	St_15601_15	NA	MMcDonald_2018	Oceania	New Zealand	Canterbury	Chertsey	-43.801	171.938	2015	IBS	PRJNA870233	26
ST15NZ_St_15601_16	St_15601_16	NA	MMcDonald_2018	Oceania	New Zealand	Canterbury	Chertsey	-43.801	171.938	2015	IBS	PRJNA870233	31
ST15NZ_St_15601_17	St_15601_17	NA	MMcDonald_2018	Oceania	New Zealand	Canterbury	Chertsey	-43.801	171.938	2015	IBS	PRJNA870233	30
ST15NZ_St_15601_18	St_15601_18	NA	MMcDonald_2018	Oceania	New Zealand	Canterbury	Chertsey	-43.801	171.938	2015	IBS	PRJNA870233	31
ST15NZ_St_15601_19	St_15601_19	NA	MMcDonald_2018	Oceania	New Zealand	Canterbury	Chertsey	-43.801	171.938	2015	IBS	PRJNA870233	29
ST15NZ_St_15601_2	St_15601_2	NA	MMcDonald_2018	Oceania	New Zealand	Canterbury	Chertsey	-43.801	171.938	2015	IBS	PRJNA870233	28
ST15NZ_St_15601_20	St_15601_20	NA	MMcDonald_2018	Oceania	New Zealand	Canterbury	Chertsey	-43.801	171.938	2015	High quality resequencing	PRJNA870233	28
ST15NZ_St_15601_3	St_15601_3	NA	MMcDonald_2018	Oceania	New Zealand	Canterbury	Chertsey	-43.801	171.938	2015	IBS	PRJNA870233	29
ST15NZ_St_15601_4	St_15601_4	NA	MMcDonald_2018	Oceania	New Zealand	Canterbury	Chertsey	-43.801	171.938	2015	IBS	PRJNA870233	29
ST15NZ_St_15601_5	St_15601_5	NA	MMcDonald_2018	Oceania	New Zealand	Canterbury	Chertsey	-43.801	171.938	2015	IBS	PRJNA870233	30
ST15NZ_St_15601_6	St_15601_6	NA	MMcDonald_2018	Oceania	New Zealand	Canterbury	Chertsey	-43.801	171.938	2015	High quality resequencing	PRJNA870233	30
ST15NZ_St_15601_7	St_15601_7	NA	MMcDonald_2018	Oceania	New Zealand	Canterbury	Chertsey	-43.801	171.938	2015	IBS	PRJNA870233	28
ST15NZ_St_15601_8	St_15601_8	NA	MMcDonald_2018	Oceania	New Zealand	Canterbury	Chertsey	-43.801	171.938	2015	IBS	PRJNA870233	29
ST15NZ_St_15601_9	St_15601_9	NA	MMcDonald_2018	Oceania	New Zealand	Canterbury	Chertsey	-43.801	171.938	2015	High quality resequencing	PRJNA870233	31
ST15NZ_St_15640_1	St_15640_1	NA	MMcDonald_2018	Oceania	New Zealand	Manawat_-Whanganui	Cheltenham	-40.1336	175.658	2015	High quality resequencing	PRJNA870233	26
ST15NZ_St_15640_10	St_15640_10	NA	MMcDonald_2018	Oceania	New Zealand	Manawat_-Whanganui	Cheltenham	-40.1336	175.658	2015	IBS	PRJNA870233	19
ST15NZ_St_15640_11	St_15640_11	NA	MMcDonald_2018	Oceania	New Zealand	Manawat_-Whanganui	Cheltenham	-40.1336	175.658	2015	IBS	PRJNA870233	20
ST15NZ_St_15640_12	St_15640_12	NA	MMcDonald_2018	Oceania	New Zealand	Manawat_-Whanganui	Cheltenham	-40.1336	175.658	2015	IBS	PRJNA870233	18
ST15NZ_St_15640_2	St_15640_2	NA	MMcDonald_2018	Oceania	New Zealand	Manawat_-Whanganui	Cheltenham	-40.1336	175.658	2015	High quality resequencing	PRJNA870233	24
ST15NZ_St_15640_3	St_15640_3	NA	MMcDonald_2018	Oceania	New Zealand	Manawat_-Whanganui	Cheltenham	-40.1336	175.658	2015	IBS	PRJNA870233	24
ST15NZ_St_15640_4	St_15640_4	NA	MMcDonald_2018	Oceania	New Zealand	Manawat_-Whanganui	Cheltenham	-40.1336	175.658	2015	High quality resequencing	PRJNA870233	25
ST15NZ_St_15640_5	St_15640_5	NA	MMcDonald_2018	Oceania	New Zealand	Manawat_-Whanganui	Cheltenham	-40.1336	175.658	2015	High quality resequencing	PRJNA870233	22
ST15NZ_St_15640_6	St_15640_6	NA	MMcDonald_2018	Oceania	New Zealand	Manawat_-Whanganui	Cheltenham	-40.1336	175.658	2015	IBS	PRJNA870233	23
ST15NZ_St_15640_7	St_15640_7	NA	MMcDonald_2018	Oceania	New Zealand	Manawat_-Whanganui	Cheltenham	-40.1336	175.658	2015	High quality resequencing	PRJNA870233	24
ST15NZ_St_15640_8	St_15640_8	NA	MMcDonald_2018	Oceania	New Zealand	Manawat_-Whanganui	Cheltenham	-40.1336	175.658	2015	High quality resequencing	PRJNA870233	23
ST15NZ_St_15640_9	St_15640_9	NA	MMcDonald_2018	Oceania	New Zealand	Manawat_-Whanganui	Cheltenham	-40.1336	175.658	2015	High quality resequencing	PRJNA870233	22
ST15NZ_St_15642_1	St_15642_1	NA	MMcDonald_2018	Oceania	New Zealand	Otago	Waiwera Station Rd	Waiwera South	-46.2187	169.492	2015	High quality resequencing	Yes	30
ST15NZ_St_15642_10	St_15642_10	NA	MMcDonald_2018	Oceania	New Zealand	Otago	Waiwera Station Rd	Waiwera South	-46.2187	169.492	2015	High quality resequencing	Yes	28
ST15NZ_St_15642_11	St_15642_11	NA	MMcDonald_2018	Oceania	New Zealand	Otago	Waiwera Station Rd	Waiwera South	-46.2187	169.492	2015	High quality resequencing	Yes	28
ST15NZ_St_15642_12	St_15642_12	NA	MMcDonald_2018	Oceania	New Zealand	Otago	Waiwera Station Rd	Waiwera South	-46.2187	169.492	2015	High quality resequencing	Yes	24
ST15NZ_St_15642_13	St_15642_13	NA	MMcDonald_2018	Oceania	New Zealand	Otago	Waiwera Station Rd	Waiwera South	-46.2187	169.492	2015	High quality resequencing	Yes	21
ST15NZ_St_15642_14	St_15642_14	NA	MMcDonald_2018	Oceania	New Zealand	Otago	Waiwera Station Rd	Waiwera South	-46.2187	169.492	2015	High quality resequencing	Yes	18
ST15NZ_St_15642_15	St_15642_15	NA	MMcDonald_2018	Oceania	New Zealand	Otago	Waiwera Station Rd	Waiwera South	-46.2187	169.492	2015	High quality resequencing	Yes	20
ST15NZ_St_15642_16	St_15642_16	NA	MMcDonald_2018	Oceania	New Zealand	Otago	Waiwera Station Rd	Waiwera South	-46.2187	169.492	2015	High quality resequencing	Yes	20
ST15NZ_St_15642_17	St_15642_17	NA	MMcDonald_2018	Oceania	New Zealand	Otago	Waiwera Station Rd	Waiwera South	-46.2187	169.492	2015	High quality resequencing	Yes	24
ST15NZ_St_15642_18	St_15642_18	NA	MMcDonald_2018	Oceania	New Zealand	Otago	Waiwera Station Rd	Waiwera South	-46.2187	169.492	2015	High quality resequencing	Yes	20
ST15NZ_St_15642_19	St_15642_19	NA	MMcDonald_2018	Oceania	New Zealand	Otago	Waiwera Station Rd	Waiwera South	-46.2187	169.492	2015	High quality resequencing	Yes	21
ST15NZ_St_15642_2	St_15642_2	NA	MMcDonald_2018	Oceania	New Zealand	Otago	Waiwera Station Rd	Waiwera South	-46.2187	169.492	2015	High quality resequencing	Yes	26
ST15NZ_St_15642_20	St_15642_20	NA	MMcDonald_2018	Oceania	New Zealand	Otago	Waiwera Station Rd	Waiwera South	-46.2187	169.492	2015	High quality resequencing	Yes	22
ST15NZ_St_15642_21	St_15642_21	NA	MMcDonald_2018	Oceania	New Zealand	Otago	Waiwera Station Rd	Waiwera South	-46.2187	169.492	2015	High quality resequencing	Yes	20
ST15NZ_St_15642_22	St_15642_22	NA	MMcDonald_2018	Oceania	New Zealand	Otago	Waiwera Station Rd	Waiwera South	-46.2187	169.492	2015	High quality resequencing	Yes	20
ST15NZ_St_15642_23	St_15642_23	NA	MMcDonald_2018	Oceania	New Zealand	Otago	Waiwera Station Rd	Waiwera South	-46.2187	169.492	2015	High quality resequencing	Yes	19
ST15NZ_St_15642_3	St_15642_3	NA	MMcDonald_2018	Oceania	New Zealand	Otago	Waiwera Station Rd	Waiwera South	-46.2187	169.492	2015	High quality resequencing	Yes	32
ST15NZ_St_15642_4	St_15642_4	NA	MMcDonald_2018	Oceania	New Zealand	Otago	Waiwera Station Rd	Waiwera South	-46.2187	169.492	2015	High quality resequencing	Yes	29
ST15NZ_St_15642_8	St_15642_8	NA	MMcDonald_2018	Oceania	New Zealand	Otago	Waiwera Station Rd	Waiwera South	-46.2187	169.492	2015	High quality resequencing	Yes	25
ST15NZ_St_15642_9	St_15642_9	NA	MMcDonald_2018	Oceania	New Zealand	Otago	Waiwera Station Rd	Waiwera South	-46.2187	169.492	2015	High quality resequencing	Yes	27
ST15ORE_Mad_A1	Mad_A1	NA	Hartmann_Oregon_2016	North America	USA_Oregon	Oregon	Willamette Valley	44.94	-122.93	2015	High quality resequencing	PRJNA596434	39
ST15ORE_Mad_A2	Mad_A2	NA	Hartmann_Oregon_2016	North America	USA_Oregon	Oregon	Willamette Valley	44.94	-122.93	2015	High quality resequencing	PRJNA596434	37
ST15ORE_Mad_A3	Mad_A3	NA	Hartmann_Oregon_2016	North America	USA_Oregon	Oregon	Willamette Valley	44.94	-122.93	2015	IBS	PRJNA596434	38
ST15ORE_Mad_A4	Mad_A4	NA	Hartmann_Oregon_2016	North America	USA_Oregon	Oregon	Willamette Valley	44.94	-122.93	2015	High quality resequencing	PRJNA596434	38
ST15ORE_Mad_A5	Mad_A5	NA	Hartmann_Oregon_2016	North America	USA_Oregon	Oregon	Willamette Valley	44.94	-122.93	2015	High quality resequencing	PRJNA596434	36
ST15ORE_Mad_A6	Mad_A6	NA	Hartmann_Oregon_2016	North America	USA_Oregon	Oregon	Willamette Valley	44.94	-122.93	2015	High quality resequencing	PRJNA596434	37
ST15ORE_Mad_A7	Mad_A7	NA	Hartmann_Oregon_2016	North America	USA_Oregon	Oregon	Willamette Valley	44.94	-122.93	2015	High quality resequencing	PRJNA596434	35
ST15ORE_Mad_B1	Mad_B1	NA	Hartmann_Oregon_2016	North America	USA_Oregon	Oregon	Willamette Valley	44.94	-122.93	2015	High quality resequencing	PRJNA596434	36
ST15ORE_Mad_B3	Mad_B3	NA	Hartmann_Oregon_2016	North America	USA_Oregon	Oregon	Willamette Valley	44.94	-122.93	2015	High quality resequencing	PRJNA596434	37.25
ST15ORE_Mad_B4	Mad_B4	NA	Hartmann_Oregon_2016	North America	USA_Oregon	Oregon	Willamette Valley	44.94	-122.93	2015	High quality resequencing	PRJNA596434	33
ST15ORE_Mad_B5	Mad_B5	NA	Hartmann_Oregon_2016	North America	USA_Oregon	Oregon	Willamette Valley	44.94	-122.93	2015	High quality resequencing	PRJNA596434	39
ST15ORE_Mad_C1	Mad_C1	NA	Hartmann_Oregon_2016	North America	USA_Oregon	Oregon	Willamette Valley	44.94	-122.93	2015	High quality resequencing	PRJNA596434	37
ST15ORE_Mad_C2	Mad_C2	NA	Hartmann_Oregon_2016	North America	USA_Oregon	Oregon	Willamette Valley	44.94	-122.93	2015	IBS	PRJNA596434	35
ST15ORE_Mad_C3	Mad_C3	NA	Hartmann_Oregon_2016	North America	USA_Oregon	Oregon	Willamette Valley	44.94	-122.93	2015	High quality resequencing	PRJNA596434	35
ST15ORE_Mad_C4	Mad_C4	NA	Hartmann_Oregon_2016	North America	USA_Oregon	Oregon	Willamette Valley	44.94	-122.93	2015	High quality resequencing	PRJNA596434	37
ST15ORE_Mad_C5	Mad_C5	NA	Hartmann_Oregon_2016	North America	USA_Oregon	Oregon	Willamette Valley	44.94	-122.93	2015	High quality resequencing	PRJNA596434	29
ST15ORE_Mad_C6	Mad_C6	NA	Hartmann_Oregon_2016	North America	USA_Oregon	Oregon	Willamette Valley	44.94	-122.93	2015	High quality resequencing	PRJNA596434	35
ST15ORE_Mad_C7	Mad_C7	NA	Hartmann_Oregon_2016	North America	USA_Oregon	Oregon	Willamette Valley	44.94	-122.93	2015	High quality resequencing	PRJNA596434	38
ST15ORE_Mad_D1	Mad_D1	NA	Hartmann_Oregon_2016	North America	USA_Oregon	Oregon	Willamette Valley	44.94	-122.93	2015	High quality resequencing	PRJNA596434	35
ST15ORE_Mad_D2	Mad_D2	NA	Hartmann_Oregon_2016	North America	USA_Oregon	Oregon	Willamette Valley	44.94	-122.93	2015	High quality resequencing	PRJNA596434	45
ST15ORE_Mad_D3	Mad_D3	NA	Hartmann_Oregon_2016	North America	USA_Oregon	Oregon	Willamette Valley	44.94	-122.93	2015	High quality resequencing	PRJNA596434	34
ST15ORE_Mad_D4	Mad_D4	NA	Hartmann_Oregon_2016	North America	USA_Oregon	Oregon	Willamette Valley	44.94	-122.93	2015	High quality resequencing	PRJNA596434	34
ST15ORE_Mad_D5	Mad_D5	NA	Hartmann_Oregon_2016	North America	USA_Oregon	Oregon	Willamette Valley	44.94	-122.93	2015	High quality resequencing	PRJNA596434	30
ST15ORE_Mad_D6	Mad_D6	NA	Hartmann_Oregon_2016	North America	USA_Oregon	Oregon	Willamette Valley	44.94	-122.93	2015	High quality resequencing	PRJNA596434	31
ST15ORE_Mad_E1	Mad_E1	NA	Hartmann_Oregon_2016	North America	USA_Oregon	Oregon	Willamette Valley	44.94	-122.93	2015	High quality resequencing	PRJNA596434	31
ST15ORE_Mad_E2	Mad_E2	NA	Hartmann_Oregon_2016	North America	USA_Oregon	Oregon	Willamette Valley	44.94	-122.93	2015	High quality resequencing	PRJNA596434	29
ST15ORE_Mad_E3	Mad_E3	NA	Hartmann_Oregon_2016	North America	USA_Oregon	Oregon	Willamette Valley	44.94	-122.93	2015	High quality resequencing	PRJNA596434	36
ST15ORE_Mad_E4	Mad_E4	NA	Hartmann_Oregon_2016	North America	USA_Oregon	Oregon	Willamette Valley	44.94	-122.93	2015	High quality resequencing	PRJNA596434	36
ST15ORE_Mad_E5	Mad_E5	NA	Hartmann_Oregon_2016	North America	USA_Oregon	Oregon	Willamette Valley	44.94	-122.93	2015	High quality resequencing	PRJNA596434	43
ST15ORE_Mad_E6	Mad_E6	NA	Hartmann_Oregon_2016	North America	USA_Oregon	Oregon	Willamette Valley	44.94	-122.93	2015	High quality resequencing	PRJNA596434	34
ST15ORE_Mad_E7	Mad_E7	NA	Hartmann_Oregon_2016	North America	USA_Oregon	Oregon	Willamette Valley	44.94	-122.93	2015	High quality resequencing	PRJNA596434	35
ST15ORE_Mad_F1	Mad_F1	NA	Hartmann_Oregon_2016	North America	USA_Oregon	Oregon	Willamette Valley	44.94	-122.93	2015	High quality resequencing	PRJNA596434	31
ST15ORE_Mad_F2	Mad_F2	NA	Hartmann_Oregon_2016	North America	USA_Oregon	Oregon	Willamette Valley	44.94	-122.93	2015	High quality resequencing	PRJNA596434	37
ST15ORE_Mad_F3	Mad_F3	NA	Hartmann_Oregon_2016	North America	USA_Oregon	Oregon	Willamette Valley	44.94	-122.93	2015	High quality resequencing	PRJNA596434	39
ST15ORE_Mad_F4	Mad_F4	NA	Hartmann_Oregon_2016	North America	USA_Oregon	Oregon	Willamette Valley	44.94	-122.93	2015	High quality resequencing	PRJNA596434	34
ST15ORE_Mad_F5	Mad_F5	NA	Hartmann_Oregon_2016	North America	USA_Oregon	Oregon	Willamette Valley	44.94	-122.93	2015	High quality resequencing	PRJNA596434	35
ST15ORE_Mad_F6	Mad_F6	NA	Hartmann_Oregon_2016	North America	USA_Oregon	Oregon	Willamette Valley	44.94	-122.93	2015	High quality resequencing	PRJNA596434	37
ST15ORE_Mad_G1	Mad_G1	NA	Hartmann_Oregon_2016	North America	USA_Oregon	Oregon	Willamette Valley	44.94	-122.93	2015	High quality resequencing	PRJNA596434	38
ST15ORE_Mad_G2	Mad_G2	NA	Hartmann_Oregon_2016	North America	USA_Oregon	Oregon	Willamette Valley	44.94	-122.93	2015	High quality resequencing	PRJNA596434	32
ST15ORE_Mad_G3	Mad_G3	NA	Hartmann_Oregon_2016	North America	USA_Oregon	Oregon	Willamette Valley	44.94	-122.93	2015	High quality resequencing	PRJNA596434	34
ST15ORE_Mad_G4	Mad_G4	NA	Hartmann_Oregon_2016	North America	USA_Oregon	Oregon	Willamette Valley	44.94	-122.93	2015	IBS	PRJNA596434	33
ST15ORE_Mad_G5	Mad_G5	NA	Hartmann_Oregon_2016	North America	USA_Oregon	Oregon	Willamette Valley	44.94	-122.93	2015	High quality resequencing	PRJNA596434	34
ST15ORE_Mad_H1	Mad_H1	NA	Hartmann_Oregon_2016	North America	USA_Oregon	Oregon	Willamette Valley	44.94	-122.93	2015	High quality resequencing	PRJNA596434	37
ST15ORE_Mad_H2	Mad_H2	NA	Hartmann_Oregon_2016	North America	USA_Oregon	Oregon	Willamette Valley	44.94	-122.93	2015	High quality resequencing	PRJNA596434	36
ST15ORE_Mad_H3	Mad_H3	NA	Hartmann_Oregon_2016	North America	USA_Oregon	Oregon	Willamette Valley	44.94	-122.93	2015	High quality resequencing	PRJNA596434	31
ST15ORE_Mad_H4	Mad_H4	NA	Hartmann_Oregon_2016	North America	USA_Oregon	Oregon	Willamette Valley	44.94	-122.93	2015	High quality resequencing	PRJNA596434	33
ST15ORE_Mad_H7	Mad_H7	NA	Hartmann_Oregon_2016	North America	USA_Oregon	Oregon	Willamette Valley	44.94	-122.93	2015	High quality resequencing	PRJNA596434	32
ST15ORE_Ste_A1	Ste_A1	NA	Hartmann_Oregon_2016	North America	USA_Oregon	Oregon	Willamette Valley	44.94	-122.93	2015	High quality resequencing	PRJNA596434	31
ST15ORE_Ste_A10	Ste_A10	NA	Hartmann_Oregon_2016	North America	USA_Oregon	Oregon	Willamette Valley	44.94	-122.93	2015	High quality resequencing	PRJNA596434	21
ST15ORE_Ste_A11	Ste_A11	NA	Hartmann_Oregon_2016	North America	USA_Oregon	Oregon	Willamette Valley	44.94	-122.93	2015	High quality resequencing	PRJNA596434	32
ST15ORE_Ste_A12	Ste_A12	NA	Hartmann_Oregon_2016	North America	USA_Oregon	Oregon	Willamette Valley	44.94	-122.93	2015	High quality resequencing	PRJNA596434	31
ST15ORE_Ste_A13	Ste_A13	NA	Hartmann_Oregon_2016	North America	USA_Oregon	Oregon	Willamette Valley	44.94	-122.93	2015	High quality resequencing	PRJNA596434	34
ST15ORE_Ste_A14	Ste_A14	NA	Hartmann_Oregon_2016	North America	USA_Oregon	Oregon	Willamette Valley	44.94	-122.93	2015	High quality resequencing	PRJNA596434	27
ST15ORE_Ste_A15	Ste_A15	NA	Hartmann_Oregon_2016	North America	USA_Oregon	Oregon	Willamette Valley	44.94	-122.93	2015	High quality resequencing	PRJNA596434	30
ST15ORE_Ste_A16	Ste_A16	NA	Hartmann_Oregon_2016	North America	USA_Oregon	Oregon	Willamette Valley	44.94	-122.93	2015	High quality resequencing	PRJNA596434	34
ST15ORE_Ste_A17	Ste_A17	NA	Hartmann_Oregon_2016	North America	USA_Oregon	Oregon	Willamette Valley	44.94	-122.93	2015	High quality resequencing	PRJNA596434	33
ST15ORE_Ste_A18	Ste_A18	NA	Hartmann_Oregon_2016	North America	USA_Oregon	Oregon	Willamette Valley	44.94	-122.93	2015	High quality resequencing	PRJNA596434	33
ST15ORE_Ste_A19	Ste_A19	NA	Hartmann_Oregon_2016	North America	USA_Oregon	Oregon	Willamette Valley	44.94	-122.93	2015	High quality resequencing	PRJNA596434	38
ST15ORE_Ste_A2	Ste_A2	NA	Hartmann_Oregon_2016	North America	USA_Oregon	Oregon	Willamette Valley	44.94	-122.93	2015	High quality resequencing	PRJNA596434	47
ST15ORE_Ste_A20	Ste_A20	NA	Hartmann_Oregon_2016	North America	USA_Oregon	Oregon	Willamette Valley	44.94	-122.93	2015	High quality resequencing	PRJNA596434	39
ST15ORE_Ste_A21	Ste_A21	NA	Hartmann_Oregon_2016	North America	USA_Oregon	Oregon	Willamette Valley	44.94	-122.93	2015	High quality resequencing	PRJNA596434	35
ST15ORE_Ste_A22	Ste_A22	NA	Hartmann_Oregon_2016	North America	USA_Oregon	Oregon	Willamette Valley	44.94	-122.93	2015	High quality resequencing	PRJNA596434	35
ST15ORE_Ste_A23	Ste_A23	NA	Hartmann_Oregon_2016	North America	USA_Oregon	Oregon	Willamette Valley	44.94	-122.93	2015	High quality resequencing	PRJNA596434	35
ST15ORE_Ste_A24	Ste_A24	NA	Hartmann_Oregon_2016	North America	USA_Oregon	Oregon	Willamette Valley	44.94	-122.93	2015	High quality resequencing	PRJNA596434	37
ST15ORE_Ste_A25	Ste_A25	NA	Hartmann_Oregon_2016	North America	USA_Oregon	Oregon	Willamette Valley	44.94	-122.93	2015	High quality resequencing	PRJNA596434	37
ST15ORE_Ste_A26	Ste_A26	NA	Hartmann_Oregon_2016	North America	USA_Oregon	Oregon	Willamette Valley	44.94	-122.93	2015	High quality resequencing	PRJNA596434	32
ST15ORE_Ste_A27	Ste_A27	NA	Hartmann_Oregon_2016	North America	USA_Oregon	Oregon	Willamette Valley	44.94	-122.93	2015	High quality resequencing	PRJNA596434	39			15
ST15ORE_Ste_A3	Ste_A3	NA	Hartmann_Oregon_2016	North America	USA_Oregon	Oregon	Willamette Valley	44.94	-122.93	2015	High quality resequencing	PRJNA596434	29			52
ST15ORE_Ste_A4	Ste_A4	NA	Hartmann_Oregon_2016	North America	USA_Oregon	Oregon	Willamette Valley	44.94	-122.93	2015	High quality resequencing	PRJNA596434	32			23
ST15ORE_Ste_A5	Ste_A5	NA	Hartmann_Oregon_2016	North America	USA_Oregon	Oregon	Willamette Valley	44.94	-122.93	2015	High quality resequencing	PRJNA596434	36
ST15ORE_Ste_A6	Ste_A6	NA	Hartmann_Oregon_2016	North America	USA_Oregon	Oregon	Willamette Valley	44.94	-122.93	2015	High quality resequencing	PRJNA596434	30
ST15ORE_Ste_A7	Ste_A7	NA	Hartmann_Oregon_2016	North America	USA_Oregon	Oregon	Willamette Valley	44.94	-122.93	2015	High quality resequencing	PRJNA596434	31
ST15ORE_Ste_A8	Ste_A8	NA	Hartmann_Oregon_2016	North America	USA_Oregon	Oregon	Willamette Valley	44.94	-122.93	2015	High quality resequencing	PRJNA596434	31
ST15ORE_Ste_A9	Ste_A9	NA	Hartmann_Oregon_2016	North America	USA_Oregon	Oregon	Willamette Valley	44.94	-122.93	2015	High quality resequencing	PRJNA596434	31
ST15ORE_Ste_B1	Ste_B1	NA	Hartmann_Oregon_2016	North America	USA_Oregon	Oregon	Willamette Valley	44.94	-122.93	2015	High quality resequencing	PRJNA596434	31
ST15ORE_Ste_B10	Ste_B10	NA	Hartmann_Oregon_2016	North America	USA_Oregon	Oregon	Willamette Valley	44.94	-122.93	2015	High quality resequencing	PRJNA596434	34
ST15ORE_Ste_B11	Ste_B11	NA	Hartmann_Oregon_2016	North America	USA_Oregon	Oregon	Willamette Valley	44.94	-122.93	2015	High quality resequencing	PRJNA596434	32
ST15ORE_Ste_B12	Ste_B12	NA	Hartmann_Oregon_2016	North America	USA_Oregon	Oregon	Willamette Valley	44.94	-122.93	2015	High quality resequencing	PRJNA596434	33
ST15ORE_Ste_B14	Ste_B14	NA	Hartmann_Oregon_2016	North America	USA_Oregon	Oregon	Willamette Valley	44.94	-122.93	2015	High quality resequencing	PRJNA596434	37
ST15ORE_Ste_B15	Ste_B15	NA	Hartmann_Oregon_2016	North America	USA_Oregon	Oregon	Willamette Valley	44.94	-122.93	2015	High quality resequencing	PRJNA596434	32
ST15ORE_Ste_B16	Ste_B16	NA	Hartmann_Oregon_2016	North America	USA_Oregon	Oregon	Willamette Valley	44.94	-122.93	2015	High quality resequencing	PRJNA596434	29
ST15ORE_Ste_B17	Ste_B17	NA	Hartmann_Oregon_2016	North America	USA_Oregon	Oregon	Willamette Valley	44.94	-122.93	2015	High quality resequencing	PRJNA596434	33
ST15ORE_Ste_B18	Ste_B18	NA	Hartmann_Oregon_2016	North America	USA_Oregon	Oregon	Willamette Valley	44.94	-122.93	2015	High quality resequencing	PRJNA596434	28
ST15ORE_Ste_B19	Ste_B19	NA	Hartmann_Oregon_2016	North America	USA_Oregon	Oregon	Willamette Valley	44.94	-122.93	2015	High quality resequencing	PRJNA596434	33
ST15ORE_Ste_B2	Ste_B2	NA	Hartmann_Oregon_2016	North America	USA_Oregon	Oregon	Willamette Valley	44.94	-122.93	2015	High quality resequencing	PRJNA596434	32
ST15ORE_Ste_B20	Ste_B20	NA	Hartmann_Oregon_2016	North America	USA_Oregon	Oregon	Willamette Valley	44.94	-122.93	2015	High quality resequencing	PRJNA596434	34
ST15ORE_Ste_B21	Ste_B21	NA	Hartmann_Oregon_2016	North America	USA_Oregon	Oregon	Willamette Valley	44.94	-122.93	2015	High quality resequencing	PRJNA596434	31
ST15ORE_Ste_B22	Ste_B22	NA	Hartmann_Oregon_2016	North America	USA_Oregon	Oregon	Willamette Valley	44.94	-122.93	2015	High quality resequencing	PRJNA596434	32
ST15ORE_Ste_B23	Ste_B23	NA	Hartmann_Oregon_2016	North America	USA_Oregon	Oregon	Willamette Valley	44.94	-122.93	2015	High quality resequencing	PRJNA596434	38
ST15ORE_Ste_B24	Ste_B24	NA	Hartmann_Oregon_2016	North America	USA_Oregon	Oregon	Willamette Valley	44.94	-122.93	2015	High quality resequencing	PRJNA596434	31
ST15ORE_Ste_B3	Ste_B3	NA	Hartmann_Oregon_2016	North America	USA_Oregon	Oregon	Willamette Valley	44.94	-122.93	2015	High quality resequencing	PRJNA596434	30
ST15ORE_Ste_B4	Ste_B4	NA	Hartmann_Oregon_2016	North America	USA_Oregon	Oregon	Willamette Valley	44.94	-122.93	2015	High quality resequencing	PRJNA596434	32
ST15ORE_Ste_B5	Ste_B5	NA	Hartmann_Oregon_2016	North America	USA_Oregon	Oregon	Willamette Valley	44.94	-122.93	2015	High quality resequencing	PRJNA596434	35
ST15ORE_Ste_B6	Ste_B6	NA	Hartmann_Oregon_2016	North America	USA_Oregon	Oregon	Willamette Valley	44.94	-122.93	2015	High quality resequencing	PRJNA596434	34
ST15ORE_Ste_B7	Ste_B7	NA	Hartmann_Oregon_2016	North America	USA_Oregon	Oregon	Willamette Valley	44.94	-122.93	2015	High quality resequencing	PRJNA596434	35
ST15ORE_Ste_B8	Ste_B8	NA	Hartmann_Oregon_2016	North America	USA_Oregon	Oregon	Willamette Valley	44.94	-122.93	2015	High quality resequencing	PRJNA596434	33
ST15ORE_Ste_B9	Ste_B9	NA	Hartmann_Oregon_2016	North America	USA_Oregon	Oregon	Willamette Valley	44.94	-122.93	2015	High quality resequencing	PRJNA596434	31
ST16ALG_Biog_Alg74	Alg-74	Alg74	Unine_third_batch_2018	Africa	Algeria	NA	NA	36.8182	3.0483	NA	High quality resequencing	PRJNA870233	11
ST16CH_1A1	1A1	NA	Eschikon_2017	Europe	Switzerland	NA	Eschikon	47.4486	8.6802	2016	High_NA	PRJNA596434	8
ST16CH_1A11	1A_11	1A11	Eschikon_2017	Europe	Switzerland	NA	Eschikon	47.4486	8.6802	2016	High quality resequencing	PRJNA596434	30
ST16CH_1A27	1A_27	1A27	Eschikon_2017	Europe	Switzerland	NA	Eschikon	47.4486	8.6802	2016	High quality resequencing	PRJNA596434	59
ST16CH_1A57	1A_57	1A57	Eschikon_2017	Europe	Switzerland	NA	Eschikon	47.4486	8.6802	2016	High quality resequencing	PRJNA596434	17
ST16CH_1B31	1B_31	1B31	Eschikon_2017	Europe	Switzerland	NA	Eschikon	47.4486	8.6802	2016	High quality resequencing	PRJNA596434	14
ST16CH_1B73	1B_73	1B73	Eschikon_2017	Europe	Switzerland	NA	Eschikon	47.4486	8.6802	2016	High quality resequencing	PRJNA596434	20.5
ST16CH_1B8	1B_8	1B8	Eschikon_2017	Europe	Switzerland	NA	Eschikon	47.4486	8.6802	2016	High quality resequencing	PRJNA596434	29
ST16CH_1C12	1C_12	1C12	Eschikon_2017	Europe	Switzerland	NA	Eschikon	47.4486	8.6802	2016	High quality resequencing	PRJNA596434	33
ST16CH_1C31	1C31	NA	Eschikon_2017	Europe	Switzerland	NA	Eschikon	47.4486	8.6802	2016	High quality resequencing	PRJNA596434	12
ST16CH_1C52	1C_52	1C52	Eschikon_2017	Europe	Switzerland	NA	Eschikon	47.4486	8.6802	2016	High quality resequencing	PRJNA596434	21
ST16CH_1C65	1C_65	1C65	Eschikon_2017	Europe	Switzerland	NA	Eschikon	47.4486	8.6802	2016	High_NA	PRJNA596434	9			13
ST16CH_1D1	1D_1	1D1	Eschikon_2017	Europe	Switzerland	NA	Eschikon	47.4486	8.6802	2016	High quality resequencing	PRJNA596434	12			14
ST16CH_1D15	1D15	NA	Eschikon_2017	Europe	Switzerland	NA	Eschikon	47.4486	8.6802	2016	High_NA	PRJNA596434	8
ST16CH_1D15_2	1	0	1D15_2	Eschikon_2017	Europe	Switzerland	NA	Eschikon	47.4486	8.6802	2016	High_NA		10
ST16CH_1D23	1D_23	1D23	Eschikon_2017	Europe	Switzerland	NA	Eschikon	47.4486	8.6802	2016	High_NA	PRJNA596434	7
ST16CH_1D8	1D8_1	1D8	Eschikon_2017	Europe	Switzerland	NA	Eschikon	47.4486	8.6802	2016	High_NA	PRJNA596434	11
ST16CH_1D8_2	1D8_2	NA	Eschikon_2017	Europe	Switzerland	NA	Eschikon	47.4486	8.6802	2016	High_NA	PRJNA596434	6
ST16CH_1E21	1E_21	1	0	Eschikon_2017	Europe	Switzerland	NA	Eschikon	47.4486	8.6802	2016	High_NA		10
ST16CH_1E43	1E_43	1	0	Eschikon_2017	Europe	Switzerland	NA	Eschikon	47.4486	8.6802	2016	High_NA		10
ST16CH_1E52	1D52	1	0	Eschikon_2017	Europe	Switzerland	NA	Eschikon	47.4486	8.6802	2016	High_NA		8
ST16CH_1E52_2	1D52	1E52_2	Eschikon_2017	Europe	Switzerland	NA	Eschikon	47.4486	8.6802	2016	High_NA	PRJNA596434	5
ST16CH_1E70	1E_70	1	0	Eschikon_2017	Europe	Switzerland	NA	Eschikon	47.4486	8.6802	2016	High_NA		1
ST16CH_1F1	1F1	NA	Eschikon_2017	Europe	Switzerland	NA	Eschikon	47.4486	8.6802	2016	High quality resequencing	PRJNA596434	13
ST16CH_1F11	1F11	NA	Eschikon_2017	Europe	Switzerland	NA	Eschikon	47.4486	8.6802	2016	IBS	PRJNA596434	14
ST16CH_1F19	1F19	NA	Eschikon_2017	Europe	Switzerland	NA	Eschikon	47.4486	8.6802	2016	High quality resequencing	PRJNA596434	21
ST16CH_1F4	1F4	NA	Eschikon_2017	Europe	Switzerland	NA	Eschikon	47.4486	8.6802	2016	High_NA	PRJNA596434	8
ST16CH_1G30	1G30	NA	Eschikon_2017	Europe	Switzerland	NA	Eschikon	47.4486	8.6802	2016	High quality resequencing	PRJNA596434	21
ST16CH_1G47	1G47	NA	Eschikon_2017	Europe	Switzerland	NA	Eschikon	47.4486	8.6802	2016	High_NA	PRJNA596434	12
ST16CH_1G8	1G8	NA	Eschikon_2017	Europe	Switzerland	NA	Eschikon	47.4486	8.6802	2016	High_NA	PRJNA596434	9
ST16CH_1H12	1H12	NA	Eschikon_2017	Europe	Switzerland	NA	Eschikon	47.4486	8.6802	2016	High_NA	PRJNA596434	11
ST16CH_1H32	1H_32	1H32	Eschikon_2017	Europe	Switzerland	NA	Eschikon	47.4486	8.6802	2016	High quality resequencing	PRJNA596434	33
ST16CH_1H34	1H34	NA	Eschikon_2017	Europe	Switzerland	NA	Eschikon	47.4486	8.6802	2016	High quality resequencing	PRJNA596434	12
ST16CH_1I10	1I10	NA	Eschikon_2017	Europe	Switzerland	NA	Eschikon	47.4486	8.6802	2016	High quality resequencing	PRJNA596434	14
ST16CH_1I19	1I19	NA	Eschikon_2017	Europe	Switzerland	NA	Eschikon	47.4486	8.6802	2016	High_NA	PRJNA596434	0
ST16CH_1I3	1I_3	1I3	Eschikon_2017	Europe	Switzerland	NA	Eschikon	47.4486	8.6802	2016	High quality resequencing	PRJNA596434	15
ST16CH_1K16	1K16	NA	Eschikon_2017	Europe	Switzerland	NA	Eschikon	47.4486	8.6802	2016	High_NA	PRJNA596434	8
ST16CH_1K29	1K_29	1K29	Eschikon_2017	Europe	Switzerland	NA	Eschikon	47.4486	8.6802	2016	High quality resequencing	PRJNA596434	13
ST16CH_1K37	1K37	NA	Eschikon_2017	Europe	Switzerland	NA	Eschikon	47.4486	8.6802	2016	High_NA	PRJNA596434	0
ST16CH_1K42	1K_42	1K42	Eschikon_2017	Europe	Switzerland	NA	Eschikon	47.4486	8.6802	2016	High quality resequencing	PRJNA596434	23
ST16CH_1L32	1L32	NA	Eschikon_2017	Europe	Switzerland	NA	Eschikon	47.4486	8.6802	2016	High quality resequencing	PRJNA596434	30
ST16CH_1L40	1L40	NA	Eschikon_2017	Europe	Switzerland	NA	Eschikon	47.4486	8.6802	2016	High_NA	PRJNA596434	0
ST16CH_1L42	1L42	NA	Eschikon_2017	Europe	Switzerland	NA	Eschikon	47.4486	8.6802	2016	High_NA	PRJNA596434	1
ST16CH_1L46	1L46	NA	Eschikon_2017	Europe	Switzerland	NA	Eschikon	47.4486	8.6802	2016	High_NA	PRJNA596434	8
ST16CH_1M21	1M21	NA	Eschikon_2017	Europe	Switzerland	NA	Eschikon	47.4486	8.6802	2016	High_NA	PRJNA596434	10.5
ST16CH_1M28	1M28	NA	Eschikon_2017	Europe	Switzerland	NA	Eschikon	47.4486	8.6802	2016	High quality resequencing	PRJNA596434	14
ST16CH_1M33	1M33	NA	Eschikon_2017	Europe	Switzerland	NA	Eschikon	47.4486	8.6802	2016	High quality resequencing	PRJNA596434	19
ST16CH_1M59	1M59	NA	Eschikon_2017	Europe	Switzerland	NA	Eschikon	47.4486	8.6802	2016	High quality resequencing	PRJNA596434	23
ST16CH_1N1	1N1	NA	Eschikon_2017	Europe	Switzerland	NA	Eschikon	47.4486	8.6802	2016	High quality resequencing	PRJNA596434	18
ST16CH_1N25	1N26	1N25	Eschikon_2017	Europe	Switzerland	NA	Eschikon	47.4486	8.6802	2016	High quality resequencing	PRJNA596434	12
ST16CH_1N6	1N6	NA	Eschikon_2017	Europe	Switzerland	NA	Eschikon	47.4486	8.6802	2016	High_NA	PRJNA596434	10
ST16CH_1O25	1O25	NA	Eschikon_2017	Europe	Switzerland	NA	Eschikon	47.4486	8.6802	2016	High quality resequencing	PRJNA596434	18
ST16CH_1O3	1O3	NA	Eschikon_2017	Europe	Switzerland	NA	Eschikon	47.4486	8.6802	2016	High quality resequencing	PRJNA596434	26
ST16CH_1O40	1O40	NA	Eschikon_2017	Europe	Switzerland	NA	Eschikon	47.4486	8.6802	2016	High quality resequencing	PRJNA596434	13
ST16CH_1O65	1O65	NA	Eschikon_2017	Europe	Switzerland	NA	Eschikon	47.4486	8.6802	2016	High quality resequencing	PRJNA596434	13.5
ST16CH_1P22	1P22	NA	Eschikon_2017	Europe	Switzerland	NA	Eschikon	47.4486	8.6802	2016	High_NA	PRJNA596434	9
ST16CH_1P35	1P35	NA	Eschikon_2017	Europe	Switzerland	NA	Eschikon	47.4486	8.6802	2016	High quality resequencing	PRJNA596434	17
ST16CH_1P56	1P56	NA	Eschikon_2017	Europe	Switzerland	NA	Eschikon	47.4486	8.6802	2016	High_NA	PRJNA596434	0
ST16CH_1P56_2	1P56_2	NA	Eschikon_2017	Europe	Switzerland	NA	Eschikon	47.4486	8.6802	2016	High_NA	PRJNA596434	10
ST16CH_1P7	1P7	NA	Eschikon_2017	Europe	Switzerland	NA	Eschikon	47.4486	8.6802	2016	High_NA	PRJNA596434	0
ST16CH_1P7_2	1P7_2	NA	Eschikon_2017	Europe	Switzerland	NA	Eschikon	47.4486	8.6802	2016	High quality resequencing	PRJNA596434	14
ST16CH_1Q10	1Q10	NA	Eschikon_2017	Europe	Switzerland	NA	Eschikon	47.4486	8.6802	2016	High_NA	PRJNA596434	11
ST16CH_1Q24	1Q24	NA	Eschikon_2017	Europe	Switzerland	NA	Eschikon	47.4486	8.6802	2016	High_NA	PRJNA596434	8
ST16CH_1Q48	1Q48	NA	Eschikon_2017	Europe	Switzerland	NA	Eschikon	47.4486	8.6802	2016	High_NA	PRJNA596434	9
ST16CH_1R15	1R15	NA	Eschikon_2017	Europe	Switzerland	NA	Eschikon	47.4486	8.6802	2016	High_NA	PRJNA596434	0
ST16CH_1R15_2	1R15_2	NA	Eschikon_2017	Europe	Switzerland	NA	Eschikon	47.4486	8.6802	2016	High_NA	PRJNA596434	3
ST16CH_1R24	1R24	NA	Eschikon_2017	Europe	Switzerland	NA	Eschikon	47.4486	8.6802	2016	High quality resequencing	PRJNA596434	15
ST16CH_1R36	1R36	NA	Eschikon_2017	Europe	Switzerland	NA	Eschikon	47.4486	8.6802	2016	High_NA	PRJNA596434	11
ST16CH_1R5	1R5	NA	Eschikon_2017	Europe	Switzerland	NA	Eschikon	47.4486	8.6802	2016	High quality resequencing	PRJNA596434	16
ST16CH_1S10	1S10	NA	Eschikon_2017	Europe	Switzerland	NA	Eschikon	47.4486	8.6802	2016	High quality resequencing	PRJNA596434	47
ST16CH_1S33	1S33	NA	Eschikon_2017	Europe	Switzerland	NA	Eschikon	47.4486	8.6802	2016	IBS	PRJNA596434	20
ST16CH_1S7	1S7	NA	Eschikon_2017	Europe	Switzerland	NA	Eschikon	47.4486	8.6802	2016	High_NA	PRJNA596434	12
ST16CH_1S9	1S9	NA	Eschikon_2017	Europe	Switzerland	NA	Eschikon	47.4486	8.6802	2016	High quality resequencing	PRJNA596434	17
ST16CH_1T2	1T2	NA	Eschikon_2017	Europe	Switzerland	NA	Eschikon	47.4486	8.6802	2016	High_NA	PRJNA596434	9
ST16CH_1T25	1T25	NA	Eschikon_2017	Europe	Switzerland	NA	Eschikon	47.4486	8.6802	2016	High_NA	PRJNA596434	9
ST16CH_1T52	1T52	NA	Eschikon_2017	Europe	Switzerland	NA	Eschikon	47.4486	8.6802	2016	High_NA	PRJNA596434	9
ST16CH_1U1	1U1	NA	Eschikon_2017	Europe	Switzerland	NA	Eschikon	47.4486	8.6802	2016	High_NA	PRJNA596434	9
ST16CH_1U30	1U30	NA	Eschikon_2017	Europe	Switzerland	NA	Eschikon	47.4486	8.6802	2016	High_NA	PRJNA596434	10
ST16CH_1U6	1U6	NA	Eschikon_2017	Europe	Switzerland	NA	Eschikon	47.4486	8.6802	2016	High quality resequencing	PRJNA596434	24
ST16CH_1U9	1U9	NA	Eschikon_2017	Europe	Switzerland	NA	Eschikon	47.4486	8.6802	2016	High_NA	PRJNA596434	10
ST16CH_1V12	1V12	NA	Eschikon_2017	Europe	Switzerland	NA	Eschikon	47.4486	8.6802	2016	High_NA	PRJNA596434	6
ST16CH_1V20	1V20	NA	Eschikon_2017	Europe	Switzerland	NA	Eschikon	47.4486	8.6802	2016	High_NA	PRJNA596434	10
ST16CH_1V4	1V4	NA	Eschikon_2017	Europe	Switzerland	NA	Eschikon	47.4486	8.6802	2016	High_NA	PRJNA596434	7
ST16CH_1V50	1V50	NA	Eschikon_2017	Europe	Switzerland	NA	Eschikon	47.4486	8.6802	2016	High_NA	PRJNA596434	8
ST16CH_1W18	1W18	NA	Eschikon_2017	Europe	Switzerland	NA	Eschikon	47.4486	8.6802	2016	High_NA	PRJNA596434	10
ST16CH_1W32	1W32	NA	Eschikon_2017	Europe	Switzerland	NA	Eschikon	47.4486	8.6802	2016	High_NA	PRJNA596434	7
ST16CH_1W9	1W9	NA	Eschikon_2017	Europe	Switzerland	NA	Eschikon	47.4486	8.6802	2016	High_NA	PRJNA596434	10
ST16CH_1X1	1X1	NA	Eschikon_2017	Europe	Switzerland	NA	Eschikon	47.4486	8.6802	2016	High quality resequencing	PRJNA596434	13
ST16CH_1X14	1X14	NA	Eschikon_2017	Europe	Switzerland	NA	Eschikon	47.4486	8.6802	2016	High_NA	PRJNA596434	9
ST16CH_1X23	1X23	NA	Eschikon_2017	Europe	Switzerland	NA	Eschikon	47.4486	8.6802	2016	High quality resequencing	PRJNA596434	16
ST16CH_1X7	1X7	NA	Eschikon_2017	Europe	Switzerland	NA	Eschikon	47.4486	8.6802	2016	High_NA	PRJNA596434	11
ST16CH_2C1	2C1	NA	Eschikon_2017	Europe	Switzerland	NA	Eschikon	47.4486	8.6802	2016	High quality resequencing	PRJNA596434	13
ST16CH_2C2	2C2	NA	Eschikon_2017	Europe	Switzerland	NA	Eschikon	47.4486	8.6802	2016	High_NA	PRJNA596434	10
ST16CH_2C5	2C5	NA	Eschikon_2017	Europe	Switzerland	NA	Eschikon	47.4486	8.6802	2016	High_NA	PRJNA596434	10
ST16CH_2C7	2C7	NA	Eschikon_2017	Europe	Switzerland	NA	Eschikon	47.4486	8.6802	2016	High quality resequencing	PRJNA596434	13
ST16CH_2G10	2G10	NA	Eschikon_2017	Europe	Switzerland	NA	Eschikon	47.4486	8.6802	2016	High_NA	PRJNA596434	9
ST16CH_2G18	2G18	NA	Eschikon_2017	Europe	Switzerland	NA	Eschikon	47.4486	8.6802	2016	High quality resequencing	PRJNA596434	21
ST16CH_2G34	2G34	NA	Eschikon_2017	Europe	Switzerland	NA	Eschikon	47.4486	8.6802	2016	High_NA	PRJNA596434	10
ST16CH_2G4	2G4	NA	Eschikon_2017	Europe	Switzerland	NA	Eschikon	47.4486	8.6802	2016	High_NA	PRJNA596434	11
ST16CH_2gamma1	2gamma1	NA	Eschikon_2017	Europe	Switzerland	NA	Eschikon	47.4486	8.6802	2016	High_NA	PRJNA596434	8
ST16CH_2N5	2N5	NA	Eschikon_2017	Europe	Switzerland	NA	Eschikon	47.4486	8.6802	2016	High quality resequencing	PRJNA596434	18
ST16CH_2O1	2O1	NA	Eschikon_2017	Europe	Switzerland	NA	Eschikon	47.4486	8.6802	2016	High_NA	PRJNA596434	6
ST16CH_2O4	2O4	NA	Eschikon_2017	Europe	Switzerland	NA	Eschikon	47.4486	8.6802	2016	High_NA	PRJNA596434	9
ST16CH_2O5	2O5	NA	Eschikon_2017	Europe	Switzerland	NA	Eschikon	47.4486	8.6802	2016	High_NA	PRJNA596434	4
ST16CH_2P1	2P1	NA	Eschikon_2017	Europe	Switzerland	NA	Eschikon	47.4486	8.6802	2016	High_NA	PRJNA596434	6
ST16CH_2P3	2P3	NA	Eschikon_2017	Europe	Switzerland	NA	Eschikon	47.4486	8.6802	2016	High quality resequencing	PRJNA596434	15
ST16CH_2P5	2P5	NA	Eschikon_2017	Europe	Switzerland	NA	Eschikon	47.4486	8.6802	2016	IBS	PRJNA596434	12
ST16CH_2P7	2P7	NA	Eschikon_2017	Europe	Switzerland	NA	Eschikon	47.4486	8.6802	2016	High quality resequencing	PRJNA596434	20
ST16CH_2U14	2U14	NA	Eschikon_2017	Europe	Switzerland	NA	Eschikon	47.4486	8.6802	2016	High_NA	PRJNA596434	0
ST16CH_2U14_2	2U14_2	NA	Eschikon_2017	Europe	Switzerland	NA	Eschikon	47.4486	8.6802	2016	High_NA	PRJNA596434	11
ST16CH_2U2	2U2	NA	Eschikon_2017	Europe	Switzerland	NA	Eschikon	47.4486	8.6802	2016	High_NA	PRJNA596434	8
ST16CH_2U24	2U24	NA	Eschikon_2017	Europe	Switzerland	NA	Eschikon	47.4486	8.6802	2016	High quality resequencing	PRJNA596434	17
ST16CH_2U7	2U27	2U7	Eschikon_2017	Europe	Switzerland	NA	Eschikon	47.4486	8.6802	2016	High quality resequencing	PRJNA596434	14
ST16CH_2X10	2X10	NA	Eschikon_2017	Europe	Switzerland	NA	Eschikon	47.4486	8.6802	2016	High_NA	PRJNA596434	1
ST16CH_2X1xx	2X1xx	NA	Eschikon_2017	Europe	Switzerland	NA	Eschikon	47.4486	8.6802	2016	High quality resequencing	PRJNA596434	27
ST16CH_2X2	2X2	NA	Eschikon_2017	Europe	Switzerland	NA	Eschikon	47.4486	8.6802	2016	High quality resequencing	PRJNA596434	23
ST16CH_2Z1	2Z1	NA	Eschikon_2017	Europe	Switzerland	NA	Eschikon	47.4486	8.6802	2016	High_NA	PRJNA596434	7
ST16CH_3A16	3A-16	3A16	Eschikon_2017	Europe	Switzerland	NA	Eschikon	47.4486	8.6802	2016	High quality resequencing	PRJNA596434	15
ST16CH_3A31	3A-31	3A31	Eschikon_2017	Europe	Switzerland	NA	Eschikon	47.4486	8.6802	2016	IBS	PRJNA596434	16
ST16CH_3A36	3A36	NA	Eschikon_2017	Europe	Switzerland	NA	Eschikon	47.4486	8.6802	2016	High_NA	PRJNA596434	10
ST16CH_3A51	3A51	NA	Eschikon_2017	Europe	Switzerland	NA	Eschikon	47.4486	8.6802	2016	High quality resequencing	PRJNA596434	14
ST16CH_3B1	3B1	NA	Eschikon_2017	Europe	Switzerland	NA	Eschikon	47.4486	8.6802	2016	High_NA	PRJNA596434	10
ST16CH_3B19	3B-19	3B19	Eschikon_2017	Europe	Switzerland	NA	Eschikon	47.4486	8.6802	2016	High_NA	PRJNA596434	0
ST16CH_3B36	3B36	NA	Eschikon_2017	Europe	Switzerland	NA	Eschikon	47.4486	8.6802	2016	High quality resequencing	PRJNA596434	17
ST16CH_3B8	3B-8	3B8	Eschikon_2017	Europe	Switzerland	NA	Eschikon	47.4486	8.6802	2016	High quality resequencing	PRJNA596434	13
ST16CH_3C19	3C_19	3C19	Eschikon_2017	Europe	Switzerland	NA	Eschikon	47.4486	8.6802	2016	High_NA	PRJNA596434	11
ST16CH_3C23	3C23	NA	Eschikon_2017	Europe	Switzerland	NA	Eschikon	47.4486	8.6802	2016	High_NA	PRJNA596434	9
ST16CH_3C6	3C-6	3C6	Eschikon_2017	Europe	Switzerland	NA	Eschikon	47.4486	8.6802	2016	High_NA	PRJNA596434	10
ST16CH_3C81	3C-81	3C81	Eschikon_2017	Europe	Switzerland	NA	Eschikon	47.4486	8.6802	2016	High_NA	PRJNA596434	9
ST16CH_3D1	3D_1	3D1	Eschikon_2017	Europe	Switzerland	NA	Eschikon	47.4486	8.6802	2016	High_NA	PRJNA596434	10
ST16CH_3D10	3D_10	3D10	Eschikon_2017	Europe	Switzerland	NA	Eschikon	47.4486	8.6802	2016	High quality resequencing	PRJNA596434	13
ST16CH_3D6	3D_6	3D6	Eschikon_2017	Europe	Switzerland	NA	Eschikon	47.4486	8.6802	2016	High_NA	PRJNA596434	8
ST16CH_3D7	3D_7	3D7	Eschikon_2017	Europe	Switzerland	NA	Eschikon	47.4486	8.6802	2016	High quality resequencing	PRJNA596434	19
ST16CH_3E23	3E_23	3	0	Eschikon_2017	Europe	Switzerland	NA	Eschikon	47.4486	8.6802	2016	High quality resequencing		15
ST16CH_3E34	3E_34	3	0	Eschikon_2017	Europe	Switzerland	NA	Eschikon	47.4486	8.6802	2016	High_NA		8
ST16CH_3E45	3E_45	3	0	Eschikon_2017	Europe	Switzerland	NA	Eschikon	47.4486	8.6802	2016	High quality resequencing		52
ST16CH_3E9	3E_9	3	0	Eschikon_2017	Europe	Switzerland	NA	Eschikon	47.4486	8.6802	2016	High quality resequencing		23
ST16CH_3F2	3F_2	3F2	Eschikon_2017	Europe	Switzerland	NA	Eschikon	47.4486	8.6802	2016	High quality resequencing	PRJNA596434	26
ST16CH_3F4	3F_4	3F4	Eschikon_2017	Europe	Switzerland	NA	Eschikon	47.4486	8.6802	2016	High quality resequencing	PRJNA596434	26
ST16CH_3F7	3F7	NA	Eschikon_2017	Europe	Switzerland	NA	Eschikon	47.4486	8.6802	2016	High quality resequencing	PRJNA596434	17
ST16CH_3F9	3F_9	3F9	Eschikon_2017	Europe	Switzerland	NA	Eschikon	47.4486	8.6802	2016	High quality resequencing	PRJNA596434	23
ST16CH_3G26	3G_26	3G26	Eschikon_2017	Europe	Switzerland	NA	Eschikon	47.4486	8.6802	2016	High quality resequencing	PRJNA596434	19
ST16CH_3G34	3G_34	3G34	Eschikon_2017	Europe	Switzerland	NA	Eschikon	47.4486	8.6802	2016	High_NA	PRJNA596434	4
ST16CH_3G46	3G_9	3G46	Eschikon_2017	Europe	Switzerland	NA	Eschikon	47.4486	8.6802	2016	High quality resequencing	PRJNA596434	14.5
ST16CH_3G6	3G_6	3G6	Eschikon_2017	Europe	Switzerland	NA	Eschikon	47.4486	8.6802	2016	High quality resequencing	PRJNA596434	17
ST16CH_3H26	3H26	NA	Eschikon_2017	Europe	Switzerland	NA	Eschikon	47.4486	8.6802	2016	High quality resequencing	PRJNA596434	13
ST16CH_3H33	3H33_1	3H33	Eschikon_2017	Europe	Switzerland	NA	Eschikon	47.4486	8.6802	2016	High quality resequencing	PRJNA596434	19
ST16CH_3H33_2	3H_33	3H33_2	Eschikon_2017	Europe	Switzerland	NA	Eschikon	47.4486	8.6802	2016	High quality resequencing	PRJNA596434	29
ST16CH_3H43	3H_43	3H43	Eschikon_2017	Europe	Switzerland	NA	Eschikon	47.4486	8.6802	2016	IBS	PRJNA596434	16
ST16CH_3H49	3H49	NA	Eschikon_2017	Europe	Switzerland	NA	Eschikon	47.4486	8.6802	2016	High_NA	PRJNA596434	11
ST16CH_3I14	3I_14	3I14	Eschikon_2017	Europe	Switzerland	NA	Eschikon	47.4486	8.6802	2016	High_NA	PRJNA596434	9
ST16CH_3I23	3I23	NA	Eschikon_2017	Europe	Switzerland	NA	Eschikon	47.4486	8.6802	2016	High_NA	PRJNA596434	11
ST16CH_3I23_2	3I_23	3I23_2	Eschikon_2017	Europe	Switzerland	NA	Eschikon	47.4486	8.6802	2016	High quality resequencing	PRJNA596434	15
ST16CH_3I5	3I5_2	3I5	Eschikon_2017	Europe	Switzerland	NA	Eschikon	47.4486	8.6802	2016	High quality resequencing	PRJNA596434	12
ST16CH_3I5_2	3I5_1	3I5_2	Eschikon_2017	Europe	Switzerland	NA	Eschikon	47.4486	8.6802	2016	High_NA	PRJNA596434	0
ST16CH_3K1	3K_7	3K1	Eschikon_2017	Europe	Switzerland	NA	Eschikon	47.4486	8.6802	2016	High quality resequencing	PRJNA596434	16
ST16CH_3K32	3K_32	3K32	Eschikon_2017	Europe	Switzerland	NA	Eschikon	47.4486	8.6802	2016	High quality resequencing	PRJNA596434	17
ST16CH_3K8	3K8	NA	Eschikon_2017	Europe	Switzerland	NA	Eschikon	47.4486	8.6802	2016	High_NA	PRJNA596434	6
ST16CH_3L2	3L2	NA	Eschikon_2017	Europe	Switzerland	NA	Eschikon	47.4486	8.6802	2016	High_NA	PRJNA596434	6
ST16CH_3L27	3L27	NA	Eschikon_2017	Europe	Switzerland	NA	Eschikon	47.4486	8.6802	2016	High_NA	PRJNA596434	4
ST16CH_3M19	3M_19	3M19	Eschikon_2017	Europe	Switzerland	NA	Eschikon	47.4486	8.6802	2016	High quality resequencing	PRJNA596434	29
ST16CH_3M24	3M24	NA	Eschikon_2017	Europe	Switzerland	NA	Eschikon	47.4486	8.6802	2016	High_NA	PRJNA596434	8
ST16CH_3M3	3M_3	3M3	Eschikon_2017	Europe	Switzerland	NA	Eschikon	47.4486	8.6802	2016	High quality resequencing	PRJNA596434	14
ST16CH_3M36	3M_36	3M36	Eschikon_2017	Europe	Switzerland	NA	Eschikon	47.4486	8.6802	2016	High quality resequencing	PRJNA596434	13
ST16CH_3N27	3N27	NA	Eschikon_2017	Europe	Switzerland	NA	Eschikon	47.4486	8.6802	2016	High quality resequencing	PRJNA596434	18
ST16CH_3N35	3N35	NA	Eschikon_2017	Europe	Switzerland	NA	Eschikon	47.4486	8.6802	2016	High_NA	PRJNA596434	9
ST16CH_3N48	3N_48	3N48	Eschikon_2017	Europe	Switzerland	NA	Eschikon	47.4486	8.6802	2016	High quality resequencing	PRJNA596434	20
ST16CH_3N8	3N_8	3N8	Eschikon_2017	Europe	Switzerland	NA	Eschikon	47.4486	8.6802	2016	High quality resequencing	PRJNA596434	14
ST16CH_3O21	3O_21	3O21	Eschikon_2017	Europe	Switzerland	NA	Eschikon	47.4486	8.6802	2016	High quality resequencing	PRJNA596434	32
ST16CH_3O24	3O_24	3O24	Eschikon_2017	Europe	Switzerland	NA	Eschikon	47.4486	8.6802	2016	High quality resequencing	PRJNA596434	22
ST16CH_3O9	3O_9	3O9	Eschikon_2017	Europe	Switzerland	NA	Eschikon	47.4486	8.6802	2016	High quality resequencing	PRJNA596434	30
ST16CH_3P15	3P_15	3P15	Eschikon_2017	Europe	Switzerland	NA	Eschikon	47.4486	8.6802	2016	High quality resequencing	PRJNA596434	14
ST16CH_3P2	3P2	NA	Eschikon_2017	Europe	Switzerland	NA	Eschikon	47.4486	8.6802	2016	High_NA	PRJNA596434	10
ST16CH_3P39	3P_39	3P39	Eschikon_2017	Europe	Switzerland	NA	Eschikon	47.4486	8.6802	2016	High quality resequencing	PRJNA596434	29
ST16CH_3Q24	3Q24	NA	Eschikon_2017	Europe	Switzerland	NA	Eschikon	47.4486	8.6802	2016	High_NA	PRJNA596434	12
ST16CH_3Q36	3Q_30	3Q36	Eschikon_2017	Europe	Switzerland	NA	Eschikon	47.4486	8.6802	2016	High quality resequencing	PRJNA596434	16
ST16CH_3Q9	3Q_9	3Q9	Eschikon_2017	Europe	Switzerland	NA	Eschikon	47.4486	8.6802	2016	High quality resequencing	PRJNA596434	24
ST16CH_3R1	3R_1	3R1	Eschikon_2017	Europe	Switzerland	NA	Eschikon	47.4486	8.6802	2016	IBS	PRJNA596434	13
ST16CH_3R26	3R_26	3R26	Eschikon_2017	Europe	Switzerland	NA	Eschikon	47.4486	8.6802	2016	IBS	PRJNA596434	15
ST16CH_3R32	3R_32	3R32	Eschikon_2017	Europe	Switzerland	NA	Eschikon	47.4486	8.6802	2016	IBS	PRJNA596434	19
ST16CH_3R39	3R_39	3R39	Eschikon_2017	Europe	Switzerland	NA	Eschikon	47.4486	8.6802	2016	High quality resequencing	PRJNA596434	20
ST16CH_3S1	3S1	NA	Eschikon_2017	Europe	Switzerland	NA	Eschikon	47.4486	8.6802	2016	High_NA	PRJNA596434	11
ST16CH_3S9	3S9	NA	Eschikon_2017	Europe	Switzerland	NA	Eschikon	47.4486	8.6802	2016	High_NA	PRJNA596434	12
ST16CH_3T31	3T_31	3T31	Eschikon_2017	Europe	Switzerland	NA	Eschikon	47.4486	8.6802	2016	High quality resequencing	PRJNA596434	18
ST16CH_3T39	3T_39	3T39	Eschikon_2017	Europe	Switzerland	NA	Eschikon	47.4486	8.6802	2016	High quality resequencing	PRJNA596434	12
ST16CH_3T5	3T5	NA	Eschikon_2017	Europe	Switzerland	NA	Eschikon	47.4486	8.6802	2016	IBS	PRJNA596434	14
ST16CH_3U31	3U_31	3U31	Eschikon_2017	Europe	Switzerland	NA	Eschikon	47.4486	8.6802	2016	High_NA	PRJNA596434	0
ST16CH_3U42	3V_42	3U42	Eschikon_2017	Europe	Switzerland	NA	Eschikon	47.4486	8.6802	2016	High quality resequencing	PRJNA596434	19
ST16CH_3U55	3U_55	3U55	Eschikon_2017	Europe	Switzerland	NA	Eschikon	47.4486	8.6802	2016	High quality resequencing	PRJNA596434	29
ST16CH_3V10	3V10	NA	Eschikon_2017	Europe	Switzerland	NA	Eschikon	47.4486	8.6802	2016	High_NA	PRJNA596434	7
ST16CH_3V27	3V_21	3V27	Eschikon_2017	Europe	Switzerland	NA	Eschikon	47.4486	8.6802	2016	High quality resequencing	PRJNA596434	16
ST16CH_3V30	3V30	NA	Eschikon_2017	Europe	Switzerland	NA	Eschikon	47.4486	8.6802	2016	High quality resequencing	PRJNA596434	12
ST16CH_3V43	3V43	NA	Eschikon_2017	Europe	Switzerland	NA	Eschikon	47.4486	8.6802	2016	High quality resequencing	PRJNA596434	14
ST16CH_3W21	3W_21	3W21	Eschikon_2017	Europe	Switzerland	NA	Eschikon	47.4486	8.6802	2016	High quality resequencing	PRJNA596434	16
ST16CH_3W3	3W3	NA	Eschikon_2017	Europe	Switzerland	NA	Eschikon	47.4486	8.6802	2016	High quality resequencing	PRJNA596434	17
ST16CH_3W9	3W9	NA	Eschikon_2017	Europe	Switzerland	NA	Eschikon	47.4486	8.6802	2016	High_NA	PRJNA596434	9
ST16DK_Biog_DK1	DK1	NA	Unine_third_batch_2018	Europe	Denmark	NA	Flakkebjerg	55.31	11.39	2016	High_NA	PRJNA870233	7
ST16DK_Biog_DK15	DK15	NA	Unine_third_batch_2018	Europe	Denmark	NA	Flakkebjerg	55.31	11.39	2016	High_NA	PRJNA870233	8
ST16DK_Biog_DK32	DK32	NA	Unine_third_batch_2018	Europe	Denmark	NA	Flakkebjerg	55.31	11.39	2016	High quality resequencing	PRJNA870233	18
ST16FR_Biog_FR1	FR1	NA	Unine_third_batch_2018	Europe	France	NA	Thiverval-Grignon	45.65	6.38	2016	High_NA	PRJNA870233	0
ST16FR_Biog_FR31	FR31	NA	Unine_third_batch_2018	Europe	France	NA	Thiverval-Grignon	45.65	6.38	2016	High_NA	PRJNA870233	8
ST16FR_Biog_FR5	FR5	NA	Unine_third_batch_2018	Europe	France	NA	Thiverval-Grignon	45.65	6.38	2016	High quality resequencing	PRJNA870233	16
ST16IRE_Biog_IR1	IR1	NA	Unine_third_batch_2018	Europe	Ireland	NA	Oak Park	Carlow	52.8675	-6.9139	2016	High quality resequencing	Yes	13
ST16IRE_Biog_IR16	IR16	NA	Unine_third_batch_2018	Europe	Ireland	NA	Oak Park	Carlow	52.8675	-6.9139	2016	High_NA	Yes	8
ST16IRE_Biog_IR32	IR32	NA	Unine_third_batch_2018	Europe	Ireland	NA	Oak Park	Carlow	52.8675	-6.9139	2016	High quality resequencing	Yes	14
ST16KA_Biog_K1	K1	NA	Unine_third_batch_2018	Asia	Kazakhstan	NA	Northern-Kazakhstan	54.8766	69.1271	2016	High_NA	PRJNA870233	5
ST16KA_Biog_K32	K32	NA	Unine_third_batch_2018	Asia	Kazakhstan	NA	Northern-Kazakhstan	54.8766	69.1271	2016	High quality resequencing	PRJNA870233	15
ST16LE_Biog_L1	L1	NA	Unine_third_batch_2018	Europe	Latvia	NA	Jelgava	56.6568	23.726	2016	High quality resequencing	PRJNA870233	16
ST16LE_Biog_L15	L15	NA	Unine_third_batch_2018	Europe	Latvia	NA	Jelgava	56.6568	23.726	2016	High_NA	PRJNA870233	9
ST16LE_Biog_L37	L37	NA	Unine_third_batch_2018	Europe	Latvia	NA	Jelgava	56.6568	23.726	2016	High quality resequencing	PRJNA870233	13
ST16RU_Biog_R1	R1	NA	Unine_third_batch_2018	Europe	Russia	NA	Moscow oGL	55.7454	37.6264	2016	High quality resequencing	PRJNA870233	22
ST16RU_Biog_R19	R19	NA	Unine_third_batch_2018	Europe	Russia	NA	Moscow oGL	55.7454	37.6264	2016	High quality resequencing	PRJNA870233	15
ST16RU_Biog_R9	R9	NA	Unine_third_batch_2018	Europe	Russia	NA	Moscow oGL	55.7454	37.6264	2016	High_NA	PRJNA870233	9
ST16TN_Biog_TMW21F9	TM W21F9	NA	Unine_third_batch_2018	Africa	Tunisia	NA	Beja	36.73	9.19	2016	High_NA	PRJNA870233	5
ST16TN_Biog_TMW21H5	TM W21H5	NA	Unine_third_batch_2018	Africa	Tunisia	NA	Beja	36.73	9.19	2016	High_NA	PRJNA870233	8
ST17ISR_Biog_ISR35	ISR35	NA	Unine_third_batch_2018	Middle East	Israel	NA	Galil	32.0827	34.7876	2017	High_NA	PRJNA870233	7
ST89CA_14CC22A	ST14 CC22A	NA	Unine_third_batch_2018	North America	USA_California	California	Davis	38.54	-121.73	NA	High_NA	PRJNA870233	11
ST89CA_24CC32B	ST24CC32B	NA	Unine_third_batch_2018	North America	USA_California	California	Davis	38.54	-121.73	NA	IBS	PRJNA870233	15
ST89CA_32CD21A	ST32CD21A	NA	Unine_third_batch_2018	North America	USA_California	California	Davis	38.54	-121.73	NA	High_NA	PRJNA870233	7
ST90ORE_a12_3B_10	a12_3B_10	NA	Hartmann_FstQst_2015	North America	USA_Oregon	Oregon	Willamette Valley	44.94	-122.93	1990	IBS	PRJNA327615	18
ST90ORE_a12_3B_11	a12_3B_11	NA	Hartmann_FstQst_2015	North America	USA_Oregon	Oregon	Willamette Valley	44.94	-122.93	1990	High quality resequencing	PRJNA327615	19
ST90ORE_a12_3B_12	a12_3B_12	NA	Hartmann_FstQst_2015	North America	USA_Oregon	Oregon	Willamette Valley	44.94	-122.93	1990	IBS	PRJNA327615	22
ST90ORE_a12_3B_13	a12_3B_13	NA	Hartmann_FstQst_2015	North America	USA_Oregon	Oregon	Willamette Valley	44.94	-122.93	1990	High_NA	PRJNA327615	0
ST90ORE_a12_3B_14	a12_3B_14	NA	Hartmann_FstQst_2015	North America	USA_Oregon	Oregon	Willamette Valley	44.94	-122.93	1990	High quality resequencing	PRJNA327615	23
ST90ORE_a12_3B_15	a12_3B_15	NA	Hartmann_FstQst_2015	North America	USA_Oregon	Oregon	Willamette Valley	44.94	-122.93	1990	High quality resequencing	PRJNA327615	22
ST90ORE_a12_3B_17	a12_3B_17	NA	Hartmann_FstQst_2015	North America	USA_Oregon	Oregon	Willamette Valley	44.94	-122.93	1990	High quality resequencing	PRJNA327615	20
ST90ORE_a12_3B_18	a12_3B_18	NA	Hartmann_FstQst_2015	North America	USA_Oregon	Oregon	Willamette Valley	44.94	-122.93	1990	High quality resequencing	PRJNA327615	20
ST90ORE_a12_3B_19	a12_3B_19	NA	Hartmann_FstQst_2015	North America	USA_Oregon	Oregon	Willamette Valley	44.94	-122.93	1990	High quality resequencing	PRJNA327615	24
ST90ORE_a12_3B_2	a12_3B_2	NA	Hartmann_FstQst_2015	North America	USA_Oregon	Oregon	Willamette Valley	44.94	-122.93	1990	High quality resequencing	PRJNA327615	17
ST90ORE_a12_3B_20	a12_3B_20	NA	Hartmann_FstQst_2015	North America	USA_Oregon	Oregon	Willamette Valley	44.94	-122.93	1990	IBS	PRJNA327615	23
ST90ORE_a12_3B_21	a12_3B_21	NA	Hartmann_FstQst_2015	North America	USA_Oregon	Oregon	Willamette Valley	44.94	-122.93	1990	High quality resequencing	PRJNA327615	27
ST90ORE_a12_3B_3	a12_3B_3	NA	Hartmann_FstQst_2015	North America	USA_Oregon	Oregon	Willamette Valley	44.94	-122.93	1990	High quality resequencing	PRJNA327615	18
ST90ORE_a12_3B_4	a12_3B_4	NA	Hartmann_FstQst_2015	North America	USA_Oregon	Oregon	Willamette Valley	44.94	-122.93	1990	IBS	PRJNA327615	24
ST90ORE_a12_3B_5	a12_3B_5	NA	Hartmann_FstQst_2015	North America	USA_Oregon	Oregon	Willamette Valley	44.94	-122.93	1990	High quality resequencing	PRJNA327615	24
ST90ORE_a12_3B_6	a12_3B_6	NA	Hartmann_FstQst_2015	North America	USA_Oregon	Oregon	Willamette Valley	44.94	-122.93	1990	High quality resequencing	PRJNA327615	21
ST90ORE_a12_3B_7	a12_3B_7	NA	Hartmann_FstQst_2015	North America	USA_Oregon	Oregon	Willamette Valley	44.94	-122.93	1990	High quality resequencing	PRJNA327615	25
ST90ORE_a12_3B_8	a12_3B_8	NA	Hartmann_FstQst_2015	North America	USA_Oregon	Oregon	Willamette Valley	44.94	-122.93	1990	High quality resequencing	PRJNA327615	19
ST90ORE_a12_3B_9	a12_3B_9	NA	Hartmann_FstQst_2015	North America	USA_Oregon	Oregon	Willamette Valley	44.94	-122.93	1990	High quality resequencing	PRJNA327615	27
ST90ORE_a12_4A_1	a12_4A_1	NA	Hartmann_FstQst_2015	North America	USA_Oregon	Oregon	Willamette Valley	44.94	-122.93	1990	High quality resequencing	PRJNA327615	27
ST90ORE_a12_4A_10	a12_4A_10	OregS90_a15_4A_10	Hartmann_FstQst_2015	North America	USA_Oregon	Oregon	Willamette Valley	44.94	-122.93	1990	High quality resequencing	PRJNA327615	22
ST90ORE_a12_4A_11	a12_4A_11	NA	Hartmann_FstQst_2015	North America	USA_Oregon	Oregon	Willamette Valley	44.94	-122.93	1990	High quality resequencing	PRJNA327615	18
ST90ORE_a12_4A_2	a12_4A_2	NA	Hartmann_FstQst_2015	North America	USA_Oregon	Oregon	Willamette Valley	44.94	-122.93	1990	High quality resequencing	PRJNA327615	16
ST90ORE_a12_4A_4	a12_4A_4	NA	Hartmann_FstQst_2015	North America	USA_Oregon	Oregon	Willamette Valley	44.94	-122.93	1990	High quality resequencing	PRJNA327615	31
ST90ORE_a12_4A_5	a12_4A_5	NA	Hartmann_FstQst_2015	North America	USA_Oregon	Oregon	Willamette Valley	44.94	-122.93	1990	High quality resequencing	PRJNA327615	19
ST90ORE_a12_4A_6	a12_4A_6	NA	Hartmann_FstQst_2015	North America	USA_Oregon	Oregon	Willamette Valley	44.94	-122.93	1990	High quality resequencing	PRJNA327615	33
ST90ORE_a12_4A_7	a12_4A_7	NA	Hartmann_FstQst_2015	North America	USA_Oregon	Oregon	Willamette Valley	44.94	-122.93	1990	High quality resequencing	PRJNA327615	23
ST90ORE_a15_2A_11	a15_2A_11	NA	Hartmann_FstQst_2015	North America	USA_Oregon	Oregon	Willamette Valley	44.94	-122.93	1990	High quality resequencing	PRJNA327615	19
ST90ORE_a15_2A_13	a15_2A_13	NA	Hartmann_FstQst_2015	North America	USA_Oregon	Oregon	Willamette Valley	44.94	-122.93	1990	High quality resequencing	PRJNA327615	21
ST90ORE_a15_2A_14	a15_2A_14	NA	Hartmann_FstQst_2015	North America	USA_Oregon	Oregon	Willamette Valley	44.94	-122.93	1990	High quality resequencing	PRJNA327615	32
ST90ORE_a15_2A_15	a15_2A_15	NA	Hartmann_FstQst_2015	North America	USA_Oregon	Oregon	Willamette Valley	44.94	-122.93	1990	IBS	PRJNA327615	26
ST90ORE_a15_2A_16	a15_2A_16	NA	Hartmann_FstQst_2015	North America	USA_Oregon	Oregon	Willamette Valley	44.94	-122.93	1990	High quality resequencing	PRJNA327615	34
ST90ORE_a15_2A_20	a15_2A_20	NA	Hartmann_FstQst_2015	North America	USA_Oregon	Oregon	Willamette Valley	44.94	-122.93	1990	High quality resequencing	PRJNA327615	33
ST90ORE_a15_2A_6	a15_2A_6	NA	Hartmann_FstQst_2015	North America	USA_Oregon	Oregon	Willamette Valley	44.94	-122.93	1990	High quality resequencing	PRJNA327615	28
ST90ORE_a15_2A_7	a15_2A_7	NA	Hartmann_FstQst_2015	North America	USA_Oregon	Oregon	Willamette Valley	44.94	-122.93	1990	IBS	PRJNA327615	31
ST90ORE_a15_2A_8	a15_2A_8	NA	Hartmann_FstQst_2015	North America	USA_Oregon	Oregon	Willamette Valley	44.94	-122.93	1990	High quality resequencing	PRJNA327615	37
ST90ORE_a15_3B_1	a15_3B_1	NA	Hartmann_FstQst_2015	North America	USA_Oregon	Oregon	Willamette Valley	44.94	-122.93	1990	High quality resequencing	PRJNA327615	22
ST90ORE_a15_3B_10	a15_3B_13	NA	Hartmann_FstQst_2015	North America	USA_Oregon	Oregon	Willamette Valley	44.94	-122.93	1990	High quality resequencing	PRJNA327615	26
ST90ORE_a15_3B_13	a15_3B_13	NA	Hartmann_FstQst_2015	North America	USA_Oregon	Oregon	Willamette Valley	44.94	-122.93	1990	High quality resequencing	PRJNA327615	27
ST90ORE_a15_3B_15	a15_3B_15	NA	Hartmann_FstQst_2015	North America	USA_Oregon	Oregon	Willamette Valley	44.94	-122.93	1990	High quality resequencing	PRJNA327615	23
ST90ORE_a15_3B_18	a15_3B_18	NA	Hartmann_FstQst_2015	North America	USA_Oregon	Oregon	Willamette Valley	44.94	-122.93	1990	High quality resequencing	PRJNA327615	19
ST90ORE_a15_3B_19	a15_3B_19	NA	Hartmann_FstQst_2015	North America	USA_Oregon	Oregon	Willamette Valley	44.94	-122.93	1990	High quality resequencing	PRJNA327615	23
ST90ORE_a15_3B_3	a15_3B_3	NA	Hartmann_FstQst_2015	North America	USA_Oregon	Oregon	Willamette Valley	44.94	-122.93	1990	High quality resequencing	PRJNA327615	21
ST90ORE_a15_3B_4	a15_3B_4	NA	Hartmann_FstQst_2015	North America	USA_Oregon	Oregon	Willamette Valley	44.94	-122.93	1990	High quality resequencing	PRJNA327615	20
ST90ORE_a15_3B_5	a15_3B_5	NA	Hartmann_FstQst_2015	North America	USA_Oregon	Oregon	Willamette Valley	44.94	-122.93	1990	High quality resequencing	PRJNA327615	24
ST90ORE_a15_3B_6	a15_3B_6	NA	Hartmann_FstQst_2015	North America	USA_Oregon	Oregon	Willamette Valley	44.94	-122.93	1990	High quality resequencing	PRJNA327615	35
ST90ORE_a15_3B_9	a15_3B_9	NA	Hartmann_FstQst_2015	North America	USA_Oregon	Oregon	Willamette Valley	44.94	-122.93	1990	High quality resequencing	PRJNA327615	25
ST90ORE_a15_4A_10	a15_4A_10	NA	Hartmann_FstQst_2015	North America	USA_Oregon	Oregon	Willamette Valley	44.94	-122.93	1990	High quality resequencing	PRJNA327615	40
ST90ORE_a15_4A_11	a15_4A_11	NA	Hartmann_FstQst_2015	North America	USA_Oregon	Oregon	Willamette Valley	44.94	-122.93	1990	High quality resequencing	PRJNA327615	35
ST90ORE_a15_4A_13	a15_4A_13	NA	Hartmann_FstQst_2015	North America	USA_Oregon	Oregon	Willamette Valley	44.94	-122.93	1990	High quality resequencing	PRJNA327615	19
ST90ORE_a15_4A_15	a15_4A_15	NA	Hartmann_FstQst_2015	North America	USA_Oregon	Oregon	Willamette Valley	44.94	-122.93	1990	High quality resequencing	PRJNA327615	22
ST90ORE_a15_4A_17	a15_4A_17	NA	Hartmann_FstQst_2015	North America	USA_Oregon	Oregon	Willamette Valley	44.94	-122.93	1990	High quality resequencing	PRJNA327615	22
ST90ORE_a15_4A_19	a15_4A_19	NA	Hartmann_FstQst_2015	North America	USA_Oregon	Oregon	Willamette Valley	44.94	-122.93	1990	High quality resequencing	PRJNA327615	22
ST90ORE_a15_4A_2	a15_4A_2	NA	Hartmann_FstQst_2015	North America	USA_Oregon	Oregon	Willamette Valley	44.94	-122.93	1990	High quality resequencing	PRJNA327615	33
ST90ORE_a15_4A_3	a15_4A_3	NA	Hartmann_FstQst_2015	North America	USA_Oregon	Oregon	Willamette Valley	44.94	-122.93	1990	High quality resequencing	PRJNA327615	24
ST90ORE_a15_4A_4	a15_4A_4	NA	Hartmann_FstQst_2015	North America	USA_Oregon	Oregon	Willamette Valley	44.94	-122.93	1990	High quality resequencing	PRJNA327615	19
ST90ORE_a15_4A_7	a15_4A_7	NA	Hartmann_FstQst_2015	North America	USA_Oregon	Oregon	Willamette Valley	44.94	-122.93	1990	High quality resequencing	PRJNA327615	20
ST92ISR_Ar_11g	ISY_Ar_11g	NA	Hartmann_FstQst_2015	Middle East	Israel	NA	Nahal Oz	31.476	34.4971	1992	High quality resequencing	PRJNA327615	37
ST92ISR_Ar_11i	ISY_Ar_11i	NA	Hartmann_FstQst_2015	Middle East	Israel	NA	Nahal Oz	31.476	34.4971	1992	High quality resequencing	PRJNA327615	18
ST92ISR_Ar_12d	ISY_Ar_12d	NA	Hartmann_FstQst_2015	Middle East	Israel	NA	Nahal Oz	31.476	34.4971	1992	High quality resequencing	PRJNA327615	24
ST92ISR_Ar_12e	ISY_Ar_12e	NA	Hartmann_FstQst_2015	Middle East	Israel	NA	Nahal Oz	31.476	34.4971	1992	High quality resequencing	PRJNA327615	22
ST92ISR_Ar_12f	ISY_Ar_12f	NA	Hartmann_FstQst_2015	Middle East	Israel	NA	Nahal Oz	31.476	34.4971	1992	High quality resequencing	PRJNA327615	20
ST92ISR_Ar_15a	ISY_Ar_15a	NA	Hartmann_FstQst_2015	Middle East	Israel	NA	Nahal Oz	31.476	34.4971	1992	High quality resequencing	PRJNA327615	28
ST92ISR_Ar_15c	ISY_Ar_15c	NA	Hartmann_FstQst_2015	Middle East	Israel	NA	Nahal Oz	31.476	34.4971	1992	IBS	PRJNA327615	18
ST92ISR_Ar_16a	ISY_Ar_16a	NA	Hartmann_FstQst_2015	Middle East	Israel	NA	Nahal Oz	31.476	34.4971	1992	High quality resequencing	PRJNA327615	21
ST92ISR_Ar_16h	ISY_Ar_16h	NA	Hartmann_FstQst_2015	Middle East	Israel	NA	Nahal Oz	31.476	34.4971	1992	High quality resequencing	PRJNA327615	25
ST92ISR_Ar_17b	ISY_Ar_17b	NA	Hartmann_FstQst_2015	Middle East	Israel	NA	Nahal Oz	31.476	34.4971	1992	IBS	PRJNA327615	24
ST92ISR_Ar_17d	ISY_Ar_17d	NA	Hartmann_FstQst_2015	Middle East	Israel	NA	Nahal Oz	31.476	34.4971	1992	High quality resequencing	PRJNA327615	23
ST92ISR_Ar_17e	ISY_Ar_17e	NA	Hartmann_FstQst_2015	Middle East	Israel	NA	Nahal Oz	31.476	34.4971	1992	High quality resequencing	PRJNA327615	27
ST92ISR_Ar_17i	ISY_Ar_17i	NA	Hartmann_FstQst_2015	Middle East	Israel	NA	Nahal Oz	31.476	34.4971	1992	High quality resequencing	PRJNA327615	33
ST92ISR_Ar_17r	ISY_Ar_17r	NA	Hartmann_FstQst_2015	Middle East	Israel	NA	Nahal Oz	31.476	34.4971	1992	High quality resequencing	PRJNA327615	17
ST92ISR_Ar_18b	ISY_Ar_18b	NA	Hartmann_FstQst_2015	Middle East	Israel	NA	Nahal Oz	31.476	34.4971	1992	High quality resequencing	PRJNA327615	21
ST92ISR_Ar_19e	ISY_Ar_19e	NA	Hartmann_FstQst_2015	Middle East	Israel	NA	Nahal Oz	31.476	34.4971	1992	High quality resequencing	PRJNA327615	37
ST92ISR_Ar_1b	ISY_Ar_1b	NA	Hartmann_FstQst_2015	Middle East	Israel	NA	Nahal Oz	31.476	34.4971	1992	High quality resequencing	PRJNA327615	23
ST92ISR_Ar_1c	ISY_Ar_1c	NA	Hartmann_FstQst_2015	Middle East	Israel	NA	Nahal Oz	31.476	34.4971	1992	IBS	PRJNA327615	17
ST92ISR_Ar_1j	ISY_Ar_1j	NA	Hartmann_FstQst_2015	Middle East	Israel	NA	Nahal Oz	31.476	34.4971	1992	High quality resequencing	PRJNA327615	19
ST92ISR_Ar_21a	ISY_Ar_21a	NA	Hartmann_FstQst_2015	Middle East	Israel	NA	Nahal Oz	31.476	34.4971	1992	High quality resequencing	PRJNA327615	18
ST92ISR_Ar_22f	ISY_Ar_22f	NA	Hartmann_FstQst_2015	Middle East	Israel	NA	Nahal Oz	31.476	34.4971	1992	High quality resequencing	PRJNA327615	26
ST92ISR_Ar_2b	ISY_Ar_2b	NA	Hartmann_FstQst_2015	Middle East	Israel	NA	Nahal Oz	31.476	34.4971	1992	High quality resequencing	PRJNA327615	20
ST92ISR_Ar_2c	ISY_Ar_2c	NA	Hartmann_FstQst_2015	Middle East	Israel	NA	Nahal Oz	31.476	34.4971	1992	IBS	PRJNA327615	21
ST92ISR_Ar_2f	ISY_Ar_2f	NA	Hartmann_FstQst_2015	Middle East	Israel	NA	Nahal Oz	31.476	34.4971	1992	High quality resequencing	PRJNA327615	19
ST92ISR_Ar_4b	ISY_Ar_4b	NA	Hartmann_FstQst_2015	Middle East	Israel	NA	Nahal Oz	31.476	34.4971	1992	High quality resequencing	PRJNA327615	21
ST92ISR_Ar_4e	ISY_Ar_4e	NA	Hartmann_FstQst_2015	Middle East	Israel	NA	Nahal Oz	31.476	34.4971	1992	IBS	PRJNA327615	27
ST92ISR_Ar_4f	ISY_Ar_4f	ISY92_Ar4f	Hartmann_FstQst_2015	Middle East	Israel	NA	Nahal Oz	31.476	34.4971	1992	High quality resequencing	PRJNA327615	20
ST92ISR_Ar_4g	ISY_Ar_4g	NA	Hartmann_FstQst_2015	Middle East	Israel	NA	Nahal Oz	31.476	34.4971	1992	High quality resequencing	PRJNA327615	20
ST92ISR_Ar_5a	ISY_Ar_5a	NA	Hartmann_FstQst_2015	Middle East	Israel	NA	Nahal Oz	31.476	34.4971	1992	High quality resequencing	PRJNA327615	21
ST92ISR_Ar_5g	ISY_Ar_5g	NA	Hartmann_FstQst_2015	Middle East	Israel	NA	Nahal Oz	31.476	34.4971	1992	High quality resequencing	PRJNA327615	34
ST92TK_2an	TKA 2(a)N	NA	Unine_third_batch_2018	Middle East	Turkey	NA	Adana	36.99	35.33	1992	High_NA	PRJNA870233	6
ST92UK_A4	UK92 A4	NA	Unine_third_batch_2018	Europe	UK	NA	NA	51.5158	-0.0942	NA	High_NA	PRJNA870233	11
ST92UK_Pla2	UK92 Pla2	NA	Unine_third_batch_2018	Europe	UK	NA	NA	51.5158	-0.0942	NA	High quality resequencing	PRJNA870233	17
ST92UK_XB16_1	UK92 XB16.1	NA	Unine_third_batch_2018	Europe	UK	NA	NA	51.5158	-0.0942	NA	High quality resequencing	PRJNA870233	12
ST92YE_1	Yeq1	NA	Unine_third_batch_2018	Middle East	Yemen	NA	NA	15.3579	44.214	NA	High_NA	PRJNA870233	4
ST92YE_4	Yeq_4	YEQ92_4	Unine_third_batch_2018	Middle East	Yemen	NA	NA	15.3579	44.214	NA	High_NA	PRJNA870233	12
ST93IND_11a2	I_IIa.2	I93_11a_2	Unine_third_batch_2018	North America	USA_Indiana	Indiana	NA	39.7698	-86.1576	NA	High_NA	PRJNA870233	9
ST93IND_28a1	I28 a.1	NA	Unine_third_batch_2018	North America	USA_Indiana	Indiana	NA	39.7698	-86.1576	NA	High quality resequencing	PRJNA870233	14
ST93URU_EE3b_1	URU93_EE3b-1	NA	Unine_third_batch_2018	South America	Uruguay	Colonia	NA	-34.4636	-57.8437	1993	High_NA	PRJNA870233	11
ST93URU_EE4a_1	URU93_EE4a-1	NA	Unine_third_batch_2018	South America	Uruguay	Colonia	NA	-34.4636	-57.8437	1993	High quality resequencing	PRJNA870233	12
ST93URU_LC16_2	URU93 LC16.2	NA	Unine_third_batch_2018	South America	Uruguay	Colonia	NA	-34.4636	-57.8437	1993	High_NA	PRJNA870233	8
ST94CNR_C3b1	CNR C3b1	NA	Unine_third_batch_2018	North America	Canada	NA	NA	45.4278	-75.7008	1994	High_NA	PRJNA870233	11
ST94KE_MF1a	STKE94_MF1a	KE94_MF1a	Unine_third_batch_2018	Africa	Kenya	NA	NA	-1.2953	36.8185	1994	IBS	PRJNA870233	15
ST94KE_MI1a	STKE94 MI1a	Kenya_1994_STKE94MI1a	Unine_third_batch_2018	Africa	Kenya	NA	NA	-1.2953	36.8185	1994	IBS	PRJNA870233	17
ST95CH_3B2a	STCH95_3B2a	NA	Unine_third_batch_2018	South America	Chile	NA	NA	-33.4482	-70.6669	1995	High quality resequencing	PRJNA870233	17
ST95CH_5A1a	CH95 5A1a	NA	Unine_third_batch_2018	South America	Chile	NA	NA	-33.4482	-70.6669	1995	High quality resequencing	PRJNA870233	15
ST95UR_EC2_2	STUR95_E2C.2	NA	Unine_third_batch_2018	Europe	Ukraine	NA	NA	50.4535	30.5614	1995	High_NA	PRJNA870233	10
ST99CH_28	NA	NA	NA	Europe	Switzerland	NA	NA	46.9508	7.4467	1999	High quality resequencing	PRJNA870233	35
ST99CH_3A1	ST99CH_3A1	NA	Hartmann_FstQst_2015	Europe	Switzerland	NA	NA	46.9508	7.4467	1999	IBS	PRJNA327615	21
ST99CH_3A10	ST99CH_3A10	NA	Hartmann_FstQst_2015	Europe	Switzerland	NA	NA	46.9508	7.4467	1999	High quality resequencing	PRJNA327615	25
ST99CH_3A2	ST99CH_3A2	NA	Hartmann_FstQst_2015	Europe	Switzerland	NA	NA	46.9508	7.4467	1999	High quality resequencing	PRJNA327615	23
ST99CH_3A4	ST99CH_3A4	NA	Hartmann_FstQst_2015	Europe	Switzerland	NA	NA	46.9508	7.4467	1999	High quality resequencing	PRJNA327615	24
ST99CH_3A5	ST99CH_3A5	NA	Hartmann_FstQst_2015	Europe	Switzerland	NA	NA	46.9508	7.4467	1999	High quality resequencing	PRJNA327615	31
ST99CH_3A6	ST99CH_3A6	NA	Hartmann_FstQst_2015	Europe	Switzerland	NA	NA	46.9508	7.4467	1999	High quality resequencing	PRJNA327615	22
ST99CH_3A8	ST99CH_3A8	NA	Hartmann_FstQst_2015	Europe	Switzerland	NA	NA	46.9508	7.4467	1999	High quality resequencing	PRJNA327615	29
ST99CH_3A9	ST99CH_3A9	NA	Hartmann_FstQst_2015	Europe	Switzerland	NA	NA	46.9508	7.4467	1999	High quality resequencing	PRJNA327615	40
ST99CH_3B2	ST99CH_3B2	NA	Hartmann_FstQst_2015	Europe	Switzerland	NA	NA	46.9508	7.4467	1999	High quality resequencing	PRJNA327615	20
ST99CH_3B4	ST99CH_3B4	NA	Hartmann_FstQst_2015	Europe	Switzerland	NA	NA	46.9508	7.4467	1999	High quality resequencing	PRJNA327615	23
ST99CH_3B8	NA	NA	Hartmann_FstQst_2015	Europe	Switzerland	NA	NA	46.9508	7.4467	1999	High quality resequencing	PRJNA327615	21
ST99CH_3C4	NA	NA	Hartmann_FstQst_2015	Europe	Switzerland	NA	NA	46.9508	7.4467	1999	High quality resequencing	PRJNA327615	19
ST99CH_3C7	ST99CH_3C7	NA	Hartmann_FstQst_2015	Europe	Switzerland	NA	NA	46.9508	7.4467	1999	High quality resequencing	PRJNA327615	25
ST99CH_3D1	NA	NA	Hartmann_FstQst_2015	Europe	Switzerland	NA	NA	46.9508	7.4467	1999	High quality resequencing	PRJNA327615	18
ST99CH_3D3	ST99CH_3D3	NA	Hartmann_FstQst_2015	Europe	Switzerland	NA	NA	46.9508	7.4467	1999	High quality resequencing	PRJNA327615	28
ST99CH_3D5	ST99CH_3D5	NA	Hartmann_FstQst_2015	Europe	Switzerland	NA	NA	46.9508	7.4467	1999	High quality resequencing	PRJNA327615	23
ST99CH_3D7	NA	NA	Hartmann_FstQst_2015	Europe	Switzerland	NA	NA	46.9508	7.4467	1999	High quality resequencing	PRJNA327615	21
ST99CH_3D8	ST99CH_3D8	NA	Hartmann_FstQst_2015	Europe	Switzerland	NA	NA	46.9508	7.4467	1999	High quality resequencing	PRJNA327615	41
ST99CH_3F1	ST99CH_3F1	NA	Hartmann_FstQst_2015	Europe	Switzerland	NA	NA	46.9508	7.4467	1999	High quality resequencing	PRJNA327615	16
ST99CH_3F2	ST99CH_3F2	NA	Hartmann_FstQst_2015	Europe	Switzerland	NA	NA	46.9508	7.4467	1999	High quality resequencing	PRJNA327615	27
ST99CH_3F3	ST99CH_3F3	NA	Hartmann_FstQst_2015	Europe	Switzerland	NA	NA	46.9508	7.4467	1999	High quality resequencing	PRJNA327615	25
ST99CH_3F4	ST99CH_3F4	NA	Hartmann_FstQst_2015	Europe	Switzerland	NA	NA	46.9508	7.4467	1999	High quality resequencing	PRJNA327615	18
ST99CH_3F5	NA	NA	Hartmann_FstQst_2015	Europe	Switzerland	NA	NA	46.9508	7.4467	1999	High quality resequencing	PRJNA327615	20
ST99CH_3G2	ST99CH_3G2	NA	Hartmann_FstQst_2015	Europe	Switzerland	NA	NA	46.9508	7.4467	1999	High quality resequencing	PRJNA327615	36
ST99CH_3G3	ST99CH_3G3	NA	Hartmann_FstQst_2015	Europe	Switzerland	NA	NA	46.9508	7.4467	1999	High quality resequencing	PRJNA327615	30
ST99CH_3G6	ST99CH_3G6	NA	Hartmann_FstQst_2015	Europe	Switzerland	NA	NA	46.9508	7.4467	1999	High quality resequencing	PRJNA327615	32
ST99CH_3H1	ST99CH_3H1	NA	Hartmann_FstQst_2015	Europe	Switzerland	NA	NA	46.9508	7.4467	1999	High quality resequencing	PRJNA327615	26
ST99CH_3H3	ST99CH_3H3	NA	Hartmann_FstQst_2015	Europe	Switzerland	NA	NA	46.9508	7.4467	1999	High quality resequencing	PRJNA327615	39
ST99CH_3H4	ST99CH_3H4	NA	Hartmann_FstQst_2015	Europe	Switzerland	NA	NA	46.9508	7.4467	1999	High quality resequencing	PRJNA327615	48
ST99CH_SW39	ST99CH_1E4	NA	Hartmann_FstQst_2015	Europe	Switzerland	NA	NA	46.9508	7.4467	1999	High quality resequencing	PRJNA327615	34
ST99CH_SW5	ST99CH_1A5	NA	Hartmann_FstQst_2015	Europe	Switzerland	NA	NA	46.9508	7.4467	NA	High quality resequencing	PRJNA327615	30
STnnJGI_SRR1798585	1021047	IPO-02159.MS1	JGI_1	Middle East	Iran	NA	Agh Ghala	35.7273	51.3852	2000	High quality resequencing	PRJNA250889	40
STnnJGI_SRR3452436	IPO-02166.MS1	IPO_02166MS1	JGI_1	Middle East	Iran	NA	Dezful	35.7273	51.3852	2001	IBS	PRJNA250875	29
STnnJGI_SRR3452440	INRA08-FS0002.MS2	NA	JGI_1	Europe	France	NA	Grignon	45.65	6.38	2008	IBS	PRJNA250920	20
STnnJGI_SRR3452634	INRA08-FS0003.MS1	INRA08_FS0003MS1	JGI_1	Europe	France	NA	Le Rheu	48.09	-1.77	2007	IBS	PRJNA250876	26
STnnJGI_SRR3452636	INRA08-FS0001.MS1	NA	JGI_1	Europe	France	NA	Grignon	45.65	6.38	2008	IBS	PRJNA250943	33
STnnJGI_SRR3452637	IPO-86003.MS2	IPO_86003MS2	JGI_5	South America	Ecuador	NA	NA	-0.1777	-78.4745	1986	High quality resequencing	PRJNA250918	27
STnnJGI_SRR3452688	IPO-86013.MS1	IPO_86013MS1	JGI_5	Middle East	Turkey	NA	NA	39.9311	32.8328	1986	High quality resequencing	PRJNA250940	21
STnnJGI_SRR3452689	IPO-86022.MS1	IPO_86022MS1	JGI_5	Middle East	Turkey	NA	NA	39.9311	32.8328	1986	High quality resequencing	PRJNA250919	32
STnnJGI_SRR3452690	IPO-86068.MS1	IPO_86068MS1	JGI_5	South America	Argentina	NA	NA	-34.612	-58.402	1986	High quality resequencing	PRJNA250917	23
STnnJGI_SRR3452691	IPO-88018.MS1	IPO_88018MS1	JGI_5	Africa	Ethiopia	NA	NA	9.0184	38.7582	1988	High quality resequencing	PRJNA250924	29
STnnJGI_SRR3452693	IPO-87016.MS1	IPO_87016MS1	JGI_5	South America	Uruguay	NA	NA	-34.8535	-56.2227	1987	High quality resequencing	PRJNA250915	27
STnnJGI_SRR3452695	IPO-89011.MS1	IPO_89011MS1	JGI_5	Europe	Netherlands	NA	NA	52.3735	4.8996	1989	High quality resequencing	PRJNA250921	34
STnnJGI_SRR3452696	IPO-90006.MS2	IPO_90006MS2	JGI_5	North America	Mexico	NA	NA	19.4405	-99.1335	1990	High quality resequencing	PRJNA250925	32
STnnJGI_SRR3452697	IPO-90015.MS1	IPO_90015MS1	JGI_5	South America	Peru	NA	NA	-12.0219	-77.0413	1990	High quality resequencing	PRJNA250941	30
STnnJGI_SRR3452698	IPO-92006.MS4	IPO_92006MS4	JGI_5	Europe	Portugal	NA	Casas Velhas	38.7164	-9.1269	1992	High quality resequencing	PRJNA250939	42
STnnJGI_SRR3452699	IPO-92004.MS1	IPO_92004MS1	JGI_5	Europe	Portugal	NA	Casas Velhas	38.7164	-9.1269	1992	High quality resequencing	PRJNA250942	19
STnnJGI_SRR3452700	IPO-92034.MS1	IPO_92034MS1	JGI_5	Africa	Algeria	NA	NA	36.8182	3.0483	1992	High quality resequencing	PRJNA250938	27
STnnJGI_SRR3452701	IPO-94218.MS1	IPO_94218MS1	JGI_5	North America	Canada	NA	NA	45.4278	-75.7008	1994	High quality resequencing	PRJNA250937	28
STnnJGI_SRR3452702	IPO-95036.MS1	IPO_95036MS1	JGI_5	Middle East	Syria	NA	NA	33.5168	36.3159	1995	High quality resequencing	PRJNA250935	31.5
STnnJGI_SRR3452704	IPO-95054.MS1	IPO_95054MS1	JGI_5	Africa	Algeria	NA	NA	36.8182	3.0483	1995	High quality resequencing	PRJNA250932	37
STnnJGI_SRR3452707	IPO-98022.MS1	IPO_98022MS1	JGI_5	Europe	France	NA	NA	48.8532	2.3467	1998	High quality resequencing	PRJNA250928	36
STnnJGI_SRR3452712	IPO-98034.MS1	IPO_98034MS1	JGI_5	Europe	France	NA	NA	48.8532	2.3467	1998	High quality resequencing	PRJNA250931	40
STnnJGI_SRR3452713	IPO-98046.MS2	IPO_98046MS2	JGI_5	Europe	France	NA	NA	48.8532	2.3467	1998	High quality resequencing	PRJNA250927	25
STnnJGI_SRR3452744	IPO-98047.MS2	IPO_98047MS2	JGI_5	Europe	France	NA	NA	48.8532	2.3467	1998	High quality resequencing	PRJNA250972	42
STnnJGI_SRR3452745	IPO-99015.MS1	IPO_99015MS1	JGI_5	South America	Argentina	NA	NA	-34.612	-58.402	1999	High quality resequencing	PRJNA250992	36
STnnJGI_SRR3452746	IPO-98078.MS1	IPO_98078MS1	JGI_5	Europe	France	NA	NA	48.8532	2.3467	1998	High quality resequencing	PRJNA250970	29
STnnJGI_SRR3452747	IPO-98094.MS1	IPO_98094MS1	JGI_5	Europe	France	NA	NA	48.8532	2.3467	1998	High quality resequencing	PRJNA250997	24
STnnJGI_SRR3452748	IPO-99048.MS2	IPO_99048MS2	JGI_5	Europe	France	NA	NA	48.8532	2.3467	1999	High quality resequencing	PRJNA250990	33
STnnJGI_SRR3452752	001-NLD.MS1	001_NLDMS1	JGI_1	Europe	Netherlands	NA	NA	52.3735	4.8996	1992	IBS	PRJNA250995	34
STnnJGI_SRR3452753	Hung2.MS1	Hung2MS1	JGI_5	Europe	Hungary	NA	NA	47.504	19.0502	NA	High quality resequencing	PRJNA250993	38
STnnJGI_SRR3452754	IPO-08006.MS1	IPO_08006MS1	JGI_5	North America	Canada	NA	Saskatchewan near Leader	45.4278	-75.7008	2008	High quality resequencing	PRJNA250989	28
STnnJGI_SRR3452755	IPO-09007.MS1	IPO_09007MS1	JGI_5	Europe	Germany	NA	NA	52.5172	13.3798	2009	High quality resequencing	PRJNA250999	37
STnnJGI_SRR3452756	IPO-09009.MS1	IPO_09009MS1	JGI_5	Europe	Germany	NA	NA	52.5172	13.3798	2009	High quality resequencing	PRJNA251000	30
STnnJGI_SRR3452757	IPO-09008.MS1	IPO_09008MS1	JGI_5	Europe	Germany	NA	NA	52.5172	13.3798	2009	High quality resequencing	PRJNA251002	30
STnnJGI_SRR3452758	IPO-86002.MS1	IPO_86002MS1	JGI_5	South America	Bolivia	NA	NA	-16.427	-68.1415	1986	High quality resequencing	PRJNA251004	32
STnnJGI_SRR3452762	IPO-86011.MS1	IPO_86011MS1	JGI_5	Middle East	Turkey	NA	NA	39.9311	32.8328	1986	High quality resequencing	PRJNA251005	32.5
STnnJGI_SRR3452764	IPO-86012.MS1	IPO_86012MS1	JGI_5	Middle East	Turkey	NA	NA	39.9311	32.8328	1986	High quality resequencing	PRJNA251006	31
STnnJGI_SRR3452766	IPO-86014.MS1	IPO_86014MS1	JGI_5	Middle East	Turkey	NA	NA	39.9311	32.8328	1986	High quality resequencing	PRJNA250991	35
STnnJGI_SRR3452769	IPO-86036.MS1	IPO_86036MS1	JGI_5	Middle East	Israel	NA	NA	32.0827	34.7876	1986	High quality resequencing	PRJNA250994	33
STnnJGI_SRR3452770	IPO-91003.MS1	IPO_91003MS1	JGI_5	Middle East	Syria	NA	NA	33.5168	36.3159	1991	High quality resequencing	PRJNA251001	20
STnnJGI_SRR3452771	IPO-91004.MS1	IPO_91004MS1	JGI_5	Middle East	Syria	NA	NA	33.5168	36.3159	1991	High quality resequencing	PRJNA250998	32
STnnJGI_SRR3452772	IPO-91009.MS1	IPO_91009MS1	JGI_5	Africa	Tunisia	NA	NA	36.81	10.1793	1991	High quality resequencing	PRJNA251007	26
STnnJGI_SRR3452774	IPO-91014.MS1	IPO_91014MS1	JGI_5	Africa	Tunisia	NA	NA	36.81	10.1793	1991	High quality resequencing	PRJNA251058	25
STnnJGI_SRR3452775	IPO-91012.MS1	IPO_91012MS1	JGI_5	Africa	Tunisia	NA	NA	36.81	10.1793	1991	High quality resequencing	PRJNA251049	41
STnnJGI_SRR3452776	IPO-91016.MS1	IPO_91016MS1	JGI_5	Africa	Tunisia	NA	NA	36.81	10.1793	1991	High quality resequencing	PRJNA251056	33
STnnJGI_SRR3452777	IPO-91018.MS1	IPO_91018MS1	JGI_5	Africa	Morocco	NA	NA	33.9753	-6.8569	1991	High quality resequencing	PRJNA251057	24
STnnJGI_SRR3452778	IPO-91020.MS1	IPO_91020MS1	JGI_5	Africa	Morocco	NA	NA	33.9753	-6.8569	1991	High quality resequencing	PRJNA251064	41
STnnJGI_SRR3452779	IPO-92003.MS1	IPO_92003MS1	JGI_5	Europe	Portugal	NA	Elvas	38.7164	-9.1269	1992	High quality resequencing	PRJNA251066	30
STnnJGI_SRR3452780	IPO-98113.MS1	IPO_98113MS1	JGI_5	Europe	France	NA	NA	48.8532	2.3467	1998	High quality resequencing	PRJNA251062	33
STnnJGI_SRR4235061	Gp0128331	ND95-Ward-Mirot-SW 5-1	JGI	North America	USA_North Dakota	North Dakota	NA	46.8158	-100.787	NA	High quality resequencing	PRJNA332033	15
STnnJGI_SRR4235062	Gp0128334	OH95-Henry-Custar-SRW 4-2	JGI	North America	USA_Ohio	Ohio	NA	39.9596	-82.995	NA	High quality resequencing	PRJNA332036	17
STnnJGI_SRR4235063	Gp0128335	Paskeville	JGI	North America	USA_NA	NA	NA	NA	NA	NA	High quality resequencing	PRJNA332037	15
STnnJGI_SRR4235064	Gp0128326	MN95-Polk-Stephen-SW 7-3	JGI	North America	USA_Minnesota	Minnesota	NA	44.9803	-93.2565	NA	High quality resequencing	PRJNA332028	15
STnnJGI_SRR4235065	Gp0128274	IN95-Lafayette-1196-WW 1-1	JGI	North America	USA_Indiana	Indiana	NA	39.7698	-86.1576	NA	IBS	PRJNA331976	16
STnnJGI_SRR4235066	Gp0128275	IN95-Lafayette-1196-WW 1-4	JGI	North America	USA_Indiana	Indiana	NA	39.7698	-86.1576	NA	IBS	PRJNA331977	24
STnnJGI_SRR4235067	Gp0128289	IPO-08004	JGI	North America	Canada	Saskatchewan	NA	51.89	-106.77	NA	High quality resequencing	PRJNA331991	18
STnnJGI_SRR4235068	Gp0128291	IPO-09003	JGI_2	Europe	France	Bretagne	Le Rheu	48.09	-1.77	2007	High quality resequencing	PRJNA331993	15
STnnJGI_SRR4235069	Gp0128324	IPO-99032	JGI_2	Europe	France	NA	Paris	48.8532	2.3467	1999	High quality resequencing	PRJNA332026	24
STnnJGI_SRR4235070	Gp0128284	IPO-06001	JGI_2	Europe	Denmark	NA	NA	55.6749	12.5863	2006	High quality resequencing	PRJNA331986	19
STnnJGI_SRR4235071	Gp0128287	IPO-08002	JGI	Middle East	Iran	Kermanshah	NA	35.7273	51.3852	NA	High quality resequencing	PRJNA331989	16
STnnJGI_SRR4235072	Gp0128285	IPO-06008	JGI_2	Europe	Denmark	NA	NA	55.6749	12.5863	2006	High quality resequencing	PRJNA331987	20
STnnJGI_SRR4235073	Gp0128276	IPO-00003	JGI_2	North America	USA_NA	NA	NA	38.8964	-77.037	2000	High quality resequencing	PRJNA331978	19
STnnJGI_SRR4235074	Gp0128281	IPO-03003	JGI_2	Europe	Germany	NA	NA	52.5172	13.3798	2003	High quality resequencing	PRJNA331983	16
STnnJGI_SRR4235075	Gp0128294	IPO-87019	JGI_2	South America	Uruguay	NA	Colonia	-34.8535	-56.2227	1987	High_NA	PRJNA331996	10
STnnJGI_SRR4235076	Gp0128292	IPO-09004	JGI_2	Europe	France	Yvelines	Grignon	45.65	6.38	2008	High quality resequencing	PRJNA331994	14
STnnJGI_SRR4235077	Gp0128277	IPO-00005	JGI_2	North America	USA_NA	NA	NA	38.8964	-77.037	2000	High quality resequencing	PRJNA331979	26
STnnJGI_SRR4235078	Gp0128280	IPO-03001	JGI_2	Europe	Germany	NA	NA	52.5172	13.3798	2003	High quality resequencing	PRJNA331982	22
STnnJGI_SRR4235079	Gp0128283	IPO-052462	JGI	NA	NA	NA	NA	NA	NA	NA	High quality resequencing	PRJNA331985	19
STnnJGI_SRR4235080	Gp0128308	IPO-93014	JGI_2	South America	Argentina	NA	La Plata	-34.91	-57.89	1993	High quality resequencing	PRJNA332010	14
STnnJGI_SRR4235081	Gp0128297	IPO-90012	JGI_2	North America	Mexico	NA	Patzcuaro	19.4405	-99.1335	1990	High quality resequencing	PRJNA331999	13
STnnJGI_SRR4235082	Gp0128301	IPO-92007	JGI_2	Europe	Portugal	NA	Elvas	38.7164	-9.1269	1992	High quality resequencing	PRJNA332003	15
STnnJGI_SRR4235083	Gp0128309	IPO-94002	JGI_2	Africa	Algeria	NA	NA	36.8182	3.0483	1994	High quality resequencing	PRJNA332011	15
STnnJGI_SRR4235084	Gp0128279	IPO-01009	JGI_2	Oceania	New Zealand	NA	Hilton	-41.2105	174.777	2001	High quality resequencing	PRJNA331981	17
STnnJGI_SRR4235085	Gp0128298	IPO-91010	JGI_2	Africa	Tunisia	NA	Beja	36.81	10.1793	1991	High quality resequencing	PRJNA332000	15
STnnJGI_SRR4235086	Gp0128296	IPO-90004	JGI_2	North America	Mexico	NA	Patzcuaro	19.4405	-99.1335	1990	High quality resequencing	PRJNA331998	13
STnnJGI_SRR4235087	Gp0128306	IPO-92066	JGI_2	South America	Argentina	NA	Cordoba	-31.42	-64.2	1992	High quality resequencing	PRJNA332008	14
STnnJGI_SRR4235088	Gp0128293	IPO-09005	JGI_2	Europe	France	Yvelines	Grignon	45.65	6.38	2008	High quality resequencing	PRJNA331995	18
STnnJGI_SRR4235089	Gp0128278	IPO-01008	JGI_2	Oceania	New Zealand	NA	Wakanui	-41.2105	174.777	2001	High quality resequencing	PRJNA331980	14
STnnJGI_SRR4235090	Gp0128302	IPO-92047	JGI_2	Africa	Kenya	NA	Naivasha	-1.2953	36.8185	1992	High quality resequencing	PRJNA332004	21
STnnJGI_SRR4235091	Gp0128305	IPO-92064	JGI_2	South America	Argentina	NA	Pergamino	-33.87	-60.59	1992	High quality resequencing	PRJNA332007	14
STnnJGI_SRR4235092	Gp0128299	IPO-92001	JGI_2	Europe	Portugal	NA	NA	38.7164	-9.1269	1992	High quality resequencing	PRJNA332001	15
STnnJGI_SRR4235093	Gp0128300	IPO-92002	JGI_2	Europe	Portugal	NA	NA	38.7164	-9.1269	1992	High quality resequencing	PRJNA332002	12
STnnJGI_SRR4235094	Gp0128311	IPO-94223	JGI_2	North America	USA_Indiana	Indiana	Indiana Purdue Univ.	38.8964	-77.037	1994	IBS	PRJNA332013	12
STnnJGI_SRR4235095	Gp0128304	IPO-92062	JGI_2	Africa	Kenya	NA	Mai Mahin	-1.2953	36.8185	1992	High quality resequencing	PRJNA332006	14
STnnJGI_SRR4235096	Gp0128310	IPO-94203	JGI_2	North America	USA_Texas	Texas	Texas (ST94TXP)	38.8964	-77.037	1994	IBS	PRJNA332012	14
STnnJGI_SRR4235097	Gp0128307	IPO-92067	JGI	South America	Argentina	NA	Parana	-31.76	-60.65	NA	High quality resequencing	PRJNA332009	12
STnnJGI_SRR4235098	Gp0128312	IPO-94234	JGI_2	North America	USA_California	California	Davis	38.8964	-77.037	1994	High quality resequencing	PRJNA332014	11
STnnJGI_SRR4235099	Gp0128313	IPO-94243	JGI_2	North America	USA_Oregon	Oregon	NA	38.8964	-77.037	1994	High quality resequencing	PRJNA332015	17
STnnJGI_SRR4235100	Gp0128314	IPO-94265	JGI_2	Europe	Netherlands	NA	Kraggenburg	52.3735	4.8996	1994	High quality resequencing	PRJNA332016	14
STnnJGI_SRR4235101	Gp0128315	IPO-94268	JGI_2	Europe	Netherlands	NA	Kraggenburg	52.3735	4.8996	1994	High quality resequencing	PRJNA332017	14
STnnJGI_SRR4235102	Gp0128318	IPO-95050	JGI_2	Africa	Algeria	NA	Berrahal	36.8182	3.0483	1995	High quality resequencing	PRJNA332020	16
STnnJGI_SRR4235103	Gp0128336	USDA-50	JGI	North America	USA_NA	NA	NA	NA	NA	NA	IBS	PRJNA332038	15
STnnJGI_SRR4235104	Gp0128322	IPO-97015	JGI_2	Europe	Italy	NA	Gravina (BA)	40.81	16.42	1997	High quality resequencing	PRJNA332024	13
STnnJGI_SRR4235106	Gp0128319	IPO-95062	JGI_2	Africa	Algeria	NA	Berrahal	36.8182	3.0483	1995	High quality resequencing	PRJNA332021	17
STnnJGI_SRR4235107	Gp0128320	IPO-97001	JGI_2	Europe	Czech Republic	NA	NA	50.0786	14.4395	1997	IBS	PRJNA332022	18
STnnJGI_SRR4235108	Gp0128327	MS-235	JGI	Europe	Netherlands	NA	Anjum	53.37	6.13	NA	High quality resequencing	PRJNA332029	20
STnnJGI_SRR4235109	Gp0128316	IPO-95001	JGI_2	Europe	Switzerland	NA	Sandoz	46.9508	7.4467	1995	High quality resequencing	PRJNA332018	17
STnnJGI_SRR4235110	Gp0128317	IPO-95009	JGI_2	Middle East	Syria	NA	Lattakia	33.5168	36.3159	1995	High_NA	PRJNA332019	4
STnnJGI_SRR4235111	Gp0128329	MS-270	JGI	South America	Ecuador	NA	NA	-0.1777	-78.4745	NA	High quality resequencing	PRJNA332031	12
STnnJGI_SRR4235113	Gp0128330	MS-320	JGI	Europe	Romania	NA	NA	44.4277	26.0837	NA	High quality resequencing	PRJNA332032	16
STnnJGI_SRR5194475	Gp0153914	AG-mggp13	JGI_3	Europe	France	NA	Barbery	49.01	-0.34	2010	High quality resequencing	PRJNA335299	37
STnnJGI_SRR5194476	Gp0153915	AG-mggp14	JGI_3	Europe	France	NA	Barbery	49.01	-0.34	2010	High quality resequencing	PRJNA335300	42
STnnJGI_SRR5194477	Gp0153913	AG-mggp12	JGI_3	Europe	France	NA	Barbery	49.01	-0.34	2010	High quality resequencing	PRJNA335298	44
STnnJGI_SRR5194478	Gp0153918	BF-V3B1	JGI_3	Europe	UK	NA	MK45_4DD	51.5158	-0.0942	2015	High quality resequencing	PRJNA335303	40
STnnJGI_SRR5194479	Gp0153921	INRA13-LG2012	JGI_3	Europe	Spain	NA	Jerez de la Frontera	40.4165	-3.7076	2013	High quality resequencing	PRJNA335306	47
STnnJGI_SRR5194481	Gp0153919	BF-V6A1	JGI_3	Europe	UK	NA	PE34_3HH	51.5158	-0.0942	2015	High quality resequencing	PRJNA335304	42
STnnJGI_SRR5194482	Gp0153920	BF-V9A1	JGI_3	Europe	UK	NA	BA12_0SB	51.5158	-0.0942	2015	High quality resequencing	PRJNA335305	35
STnnJGI_SRR5194483	Gp0153912	AG-mggp01	JGI_3	Europe	France	NA	Auzeville	43.52	1.43	2010	High quality resequencing	PRJNA335297	39
STnnJGI_SRR5194515	Gp0153922	INRA13-LG2027	JGI_3	Europe	Spain	NA	Jerez de la Frontera	40.4165	-3.7076	2013	High quality resequencing	PRJNA331239	16
STnnJGI_SRR5194526	Gp0153928	IPO-10014	JGI	Europe	Sweden	NA	NA	59.3294	18.0673	NA	High quality resequencing	PRJNA331245	40
STnnJGI_SRR5194527	Gp0153929	IPO-10015	JGI	Europe	Sweden	NA	NA	59.3294	18.0673	NA	High quality resequencing	PRJNA331246	42
STnnJGI_SRR5194528	Gp0153927	IPO-10013	JGI	Europe	Sweden	NA	NA	59.3294	18.0673	NA	High quality resequencing	PRJNA331244	42
STnnJGI_SRR5194529	Gp0153925	IPO-10011	JGI	Europe	Sweden	NA	NA	59.3294	18.0673	NA	High quality resequencing	PRJNA331242	51
STnnJGI_SRR5194530	Gp0153926	IPO-10012	JGI	Europe	Sweden	NA	NA	59.3294	18.0673	NA	High quality resequencing	PRJNA331243	28
STnnJGI_SRR5194531	Gp0153930	IPO-10017	JGI	Europe	Sweden	NA	NA	59.3294	18.0673	NA	High quality resequencing	PRJNA331247	32
STnnJGI_SRR5194532	Gp0153934	IPO-2161	JGI_3	Middle East	Iran	Khoozestan	Baghnamak	35.7273	51.3852	2000	High quality resequencing	PRJNA331251	36
STnnJGI_SRR5194533	Gp0153932	IPO-2158	JGI_3	Middle East	Iran	Golestan	Araghi mahaleh	35.7273	51.3852	2000	High quality resequencing	PRJNA331249	25
STnnJGI_SRR5194534	Gp0153933	IPO-2160	JGI_3	Middle East	Iran	NA	Ahvaz	35.7273	51.3852	2000	High quality resequencing	PRJNA331250	50
STnnJGI_SRR5194535	Gp0153935	IPO-2162	JGI_3	Middle East	Iran	Mehran	NA	35.7273	51.3852	2000	High quality resequencing	PRJNA331252	40
STnnJGI_SRR5194587	Gp0153936	IPO-2164	JGI_3	Middle East	Iran	Mehran	NA	35.7273	51.3852	2000	High quality resequencing	PRJNA331253	24
STnnJGI_SRR5194588	Gp0153940	IPO-6017	JGI	Europe	Denmark	NA	NA	55.6749	12.5863	NA	High quality resequencing	PRJNA331257	26
STnnJGI_SRR5194589	Gp0153938	IPO-2168	JGI_3	Middle East	Iran	Mahdasht	NA	35.7273	51.3852	2000	High quality resequencing	PRJNA331255	38
STnnJGI_SRR5194590	Gp0153942	IPO-8001	JGI	Middle East	Iran	Golestan	NA	35.7273	51.3852	NA	High quality resequencing	PRJNA331259	38
STnnJGI_SRR5194591	Gp0153941	IPO-6026	JGI	Europe	Denmark	NA	NA	55.6749	12.5863	NA	High quality resequencing	PRJNA331258	49
STnnJGI_SRR5194592	Gp0153943	IPO-88004	JGI	Africa	Ethiopia	NA	NA	9.0184	38.7582	NA	IBS	PRJNA331260	42
STnnJGI_SRR5194593	Gp0153937	IPO-2165	JGI_3	Middle East	Iran	Safi Abad	Dezful	35.7273	51.3852	1996	High quality resequencing	PRJNA331254	46
STnnJGI_SRR5194594	Gp0153945	IPO-9040	JGI_3	Middle East	Iran	NA	Gorgan	35.7273	51.3852	2006	High quality resequencing	PRJNA331262	42
STnnJGI_SRR5194595	Gp0153944	IPO-9010	JGI_3	Middle East	Iran	NA	Gorgan	35.7273	51.3852	2005	High quality resequencing	PRJNA331261	37
STnnJGI_SRR5194596	Gp0153946	IPO-9054	JGI_3	Middle East	Iran	NA	Pars abad (Moghan)	35.7273	51.3852	2007	High quality resequencing	PRJNA331263	37
STnnJGI_SRR5194605	Gp0153950	IPO-98114	JGI	Europe	Hungary	NA	NA	47.504	19.0502	NA	High quality resequencing	PRJNA331267	37
STnnJGI_SRR5194606	Gp0153948	IPO-9455	JGI_3	Europe	France	NA	Etampes	48.41	2.16	2009	High quality resequencing	PRJNA331265	18
STnnJGI_SRR5194607	Gp0153949	IPO-95019	JGI	Middle East	Syria	NA	NA	33.5	35.8	NA	High quality resequencing	PRJNA331266	45
STnnJGI_SRR5829643	Gp0153916	AG-mggp15	JGI_4	Europe	France	NA	Barbery	49.01	-0.34	2010	High quality resequencing	PRJNA335301	154
STnnJGI_SRR5829671	Gp0153917	BF-V1.1	JGI_4	Europe	UK	NA	GL7_6AB	51.5158	-0.0942	2015	High quality resequencing	PRJNA335302	91
STnnJGI_SRR5829672	Gp0153924	INRA13-LG2075	JGI_4	Europe	Spain	NA	Jerez de la Frontera	40.4165	-3.7076	2013	High quality resequencing	PRJNA331241	136
STnnJGI_SRR5829673	Gp0153923	INRA13-LG2038	JGI_4	Europe	Spain	NA	Jerez de la Frontera	40.4165	-3.7076	2013	IBS	PRJNA331240	138
STnnJGI_SRR5829674	Gp0153931	IPO-1004	JGI	Oceania	New Zealand	NA	NA	-41.2105	174.777	NA	High quality resequencing	PRJNA331248	181
STnnJGI_SRR5829692	Gp0153947	IPO-92044	JGI	Africa	Kenya	NA	NA	-1.2953	36.8185	NA	High quality resequencing	PRJNA331264	84
STnnJGI_SRR6447858	Gp0128282	IPO-052461	JGI	NA	NA	NA	NA	NA	NA	NA	High quality resequencing	PRJNA331984	49
STnnJGI_SRR6830963	Gp0128333	OH95-Henry-Custar-SRW 2-3	JGI	North America	USA_Ohio	Ohio	NA	39.9596	-82.995	NA	IBS	PRJNA332035	37
STnnJGI_SRR6830964	Gp0128325	MN95-Polk-Stephen-SW 6-1	JGI	North America	USA_Minnesota	Minnesota	NA	44.9803	-93.2565	NA	IBS	PRJNA332027	50
STnnJGI_SRR6830965	Gp0128325	MN95-Polk-Stephen-SW 6-1	JGI	North America	USA_Minnesota	Minnesota	NA	44.9803	-93.2565	NA	High quality resequencing	PRJNA332027	63
STnnJGI_SRR6830966	Gp0128286	IPO-06014	JGI	Europe	Denmark	NA	NA	55.6749	12.5863	NA	High quality resequencing	PRJNA331988	45
STnnJGI_SRR6830967	Gp0128286	IPO-06014	JGI	Europe	Denmark	NA	NA	55.6749	12.5863	NA	IBS	PRJNA331988	38
STnnJGI_SRR6830968	Gp0128332	ND95-Wells-Harvey-SW 4-1	JGI	North America	USA_North Dakota	North Dakota	NA	46.8158	-100.787	NA	IBS	PRJNA332034	44
STnnJGI_SRR6830969	Gp0128332	ND95-Wells-Harvey-SW 4-1	JGI	North America	USA_North Dakota	North Dakota	NA	46.8158	-100.787	NA	High quality resequencing	PRJNA332034	53
STnnJGI_SRR6830970	Gp0128288	IPO-08003	JGI	Middle East	Iran	Fars	NA	29.48	53.06	NA	High_NA	PRJNA331990	9
STnnJGI_SRR6830971	Gp0128288	IPO-08003	JGI	Middle East	Iran	Fars	NA	29.48	53.06	NA	High quality resequencing	PRJNA331990	55.5
STnnJGI_SRR6831004	Gp0128323	IPO-97019	JGI	Europe	Italy	NA	Foggia	41.46	15.55	NA	High quality resequencing	PRJNA332025	36
STnnJGI_SRR6831008	Gp0128295	IPO-88004	JGI	Africa	Ethiopia	NA	NA	9.0184	38.7582	NA	High quality resequencing	PRJNA331997	39
STnnJGI_SRR6831009	Gp0128303	IPO-92061	JGI	South America	Argentina	NA	Barrow	-38.31	-60.23	NA	High quality resequencing	PRJNA332005	47
STnnJGI_SRR6831010	Gp0128321	IPO-97002	JGI	Europe	Czech Republic	NA	NA	NA	NA	NA	High quality resequencing	PRJNA332023	38.5
STnnJGI_SRR6831056	Gp0128328	MS-254	JGI	North America	USA_Indiana	Indiana	Feekes??	39.7	-86.16	NA	High quality resequencing	PRJNA332030	51
STnnJGI_SRR7073263	Gp0247933	OH95-Henry-Custar-SRW 2-1	JGI	North America	USA_Ohio	Ohio	NA	39.9596	-82.995	NA	High quality resequencing	PRJNA441050	43
STnnJGI_SRR7073288	Gp0247935	IN95-Lafayette-1196-WW 1-2	JGI	North America	USA_Indiana	Indiana	NA	39.7698	-86.1576	NA	High quality resequencing	PRJNA441051	33
STnnJGI_SRR7073289	Gp0247935	IN95-Lafayette-1196-WW 1-2	JGI	North America	USA_Indiana	Indiana	NA	39.7698	-86.1576	NA	IBS	PRJNA441051	31
STnnJGI_SRR7073427	Gp0247936	George-1	JGI	NA	NA	NA	NA	NA	NA	NA	High quality resequencing	PRJNA441052	54
STnnJGI_SRR7073430	Gp0247938	ND95-Wells-Harvey-SW 2-1	JGI	North America	USA_North Dakota	North Dakota	NA	46.8158	-100.787	NA	High quality resequencing	PRJNA441054	52
STnnJGI_SRR7073431	Gp0247937	OH95-Paulding-Laty-SRW 1-1	JGI	North America	USA_Ohio	Ohio	NA	39.9596	-82.995	NA	High quality resequencing	PRJNA441053	36
STnnJGI_SRR7073594	Gp0247939	ND95-Wells-Harvey-SW 2-2	JGI	North America	USA_North Dakota	North Dakota	NA	46.8158	-100.787	NA	High quality resequencing	PRJNA442204	62
STnnJGI_SRR7073614	Gp0247940	ND95-Wells-Harvey-SW 3-1	JGI	North America	USA_North Dakota	North Dakota	NA	46.8158	-100.787	NA	High quality resequencing	PRJNA442205	53
STnnJGI_SRR7074464	Gp0247942	ND95-Wells-Harvey-SW 3-3	JGI	North America	USA_North Dakota	North Dakota	NA	46.8158	-100.787	NA	High quality resequencing	PRJNA442207	66
STnnJGI_SRR7074626	Gp0247941	ND95-Wells-Harvey-SW 3-2	JGI	North America	USA_North Dakota	North Dakota	NA	46.8158	-100.787	NA	High quality resequencing	PRJNA442206	58
STnnJGI_SRR7074627	Gp0247941	ND95-Wells-Harvey-SW 3-2	JGI	North America	USA_North Dakota	North Dakota	NA	46.8158	-100.787	NA	IBS	PRJNA442206	37
Switzerland_1999_ST99CH_3B6	D40	ST99CH-3B6	ETHZ_2020	Europe	Switzerland	NA	NA	46.9508	7.4467	1999	High quality resequencing	PRJNA870233	27
Switzerland_1999_ST99CH_3C9	D155	ST99CH-3C9	ETHZ_2020	Europe	Switzerland	NA	NA	46.9508	7.4467	1999	High quality resequencing	PRJNA870233	14
Syria_1992_SYK2	D41	SYK 2	ETHZ_2020	Middle East	Syria	NA	Kazmiyeh	33.5168	36.3159	1992	High quality resequencing	PRJNA870233	24
Syria_1992_SYK3	D107	SYK 3	ETHZ_2020	Middle East	Syria	NA	Kazmiyeh	33.5168	36.3159	1992	IBS	PRJNA870233	26
Syria_1992_SYK4	D42	SYK4	ETHZ_2020	Middle East	Syria	NA	Kazmiyeh	33.5168	36.3159	1992	High quality resequencing	PRJNA870233	27
Syria_1992_SYT2	D138	SYT2	ETHZ_2020	Middle East	Syria	NA	Tel Hadya	36.01	36.94	1992	IBS	PRJNA870233	29
Syria_1992_SYT3	D139	SYT3	ETHZ_2020	Middle East	Syria	NA	Tel Hadya	36.01	36.94	1992	High quality resequencing	PRJNA870233	33
Texas_1994_ST94TX_PA2a_1	D106	ST94TX-PA2a.1	ETHZ_2020	North America	USA_Texas	Texas	Prosper Farm and McKinney field near Dallas	33.23	-96.67	1994	High quality resequencing	PRJNA870233	25
Texas_1994_ST94TX_PB2a_1	D43	ST94TX-PB2a.1	ETHZ_2020	North America	USA_Texas	Texas	Prosper Farm and McKinney field near Dallas	33.23	-96.67	1994	High quality resequencing	PRJNA870233	29
Texas_1994_ST94TX_PB3a_1	D21	ST94TX-PB3a.1	ETHZ_2020	North America	USA_Texas	Texas	Prosper Farm and McKinney field near Dallas	33.23	-96.67	1994	High quality resequencing	PRJNA870233	25
Texas_1994_ST94TX_PB4a_1	D44	ST94TX-PB4a.1	ETHZ_2020	North America	USA_Texas	Texas	Prosper Farm and McKinney field near Dallas	33.23	-96.67	1994	High quality resequencing	PRJNA870233	32
Texas_1994_ST94TX_PC2a_1	D156	ST94TX-PC2a.1	ETHZ_2020	North America	USA_Texas	Texas	Prosper Farm and McKinney field near Dallas	33.23	-96.67	1994	High quality resequencing	PRJNA870233	26
Texas_1994_ST94TX_PC3a_1	D45	ST94TX-PC3a.1	ETHZ_2020	North America	USA_Texas	Texas	Prosper Farm and McKinney field near Dallas	33.23	-96.67	1994	High quality resequencing	PRJNA870233	30
Texas_1994_ST94TX_PD1a_1	D46	ST94TX-PD1a.1	ETHZ_2020	North America	USA_Texas	Texas	Prosper Farm and McKinney field near Dallas	33.23	-96.67	1994	IBS	PRJNA870233	29
Texas_1994_ST94TX_PD4a_1	D47	ST94TX-PD4a.1	ETHZ_2020	North America	USA_Texas	Texas	Prosper Farm and McKinney field near Dallas	33.23	-96.67	1994	High quality resequencing	PRJNA870233	31
Texas_1994_ST94TX_PF4a_1	D49	ST94TX-PF4a.1	ETHZ_2020	North America	USA_Texas	Texas	Prosper Farm and McKinney field near Dallas	33.23	-96.67	1994	High_NA	PRJNA870233	0
Texas_1995_ST94TX_PG3a_1	D22	ST94TX-PG3a.1	ETHZ_2020	North America	USA_Texas	Texas	Prosper Farm and McKinney field near Dallas	33.23	-96.67	1995	High quality resequencing	PRJNA870233	24
Tunisia_2008_ST08TN_33_1_2	D50	ST08TN-33/1-2	ETHZ_2020	Africa	Tunisia	NA	North Tunisia (5 locations)	36.7	9.4	2008	High_NA	PRJNA870233	0
Tunisia_2008_ST08TN_33_4_3	D157	ST08TN-33/4-3	ETHZ_2020	Africa	Tunisia	NA	North Tunisia (5 locations)	36.7	9.4	2008	High quality resequencing	PRJNA870233	27
Tunisia_2008_ST08TN_33_4_9	D23	ST08TN-33/4-9	ETHZ_2020	Africa	Tunisia	NA	North Tunisia (5 locations)	36.7	9.4	2008	High quality resequencing	PRJNA870233	23
Tunisia_2008_ST08TN_33_5_8	D24	ST08TN-33/5-8	ETHZ_2020	Africa	Tunisia	NA	North Tunisia (5 locations)	36.7	9.4	2008	High quality resequencing	PRJNA870233	22
Tunisia_2008_ST08TN_33_6_2	D25	ST08TN-33/6-2	ETHZ_2020	Africa	Tunisia	NA	North Tunisia (5 locations)	36.7	9.4	2008	High quality resequencing	PRJNA870233	23
Tunisia_2008_ST08TN_33_6_6	D51	ST08TN-33/6-6	ETHZ_2020	Africa	Tunisia	NA	North Tunisia (5 locations)	36.7	9.4	2008	High quality resequencing	PRJNA870233	17
Tunisia_2008_ST08TN_33_6_9	D52	ST08TN-33/6-9	ETHZ_2020	Africa	Tunisia	NA	North Tunisia (5 locations)	36.7	9.4	2008	High quality resequencing	PRJNA870233	27
Tunisia_2008_ST08TN_33_7_4	D53	ST08TN-33/7-4	ETHZ_2020	Africa	Tunisia	NA	North Tunisia (5 locations)	36.7	9.4	2008	High quality resequencing	PRJNA870233	24
Tunisia_2008_ST08TN_33_8_4	D158	ST08TN-33/8-4	ETHZ_2020	Africa	Tunisia	NA	North Tunisia (5 locations)	36.7	9.4	2008	High quality resequencing	PRJNA870233	21
Tunisia_2008_ST08TN_33_8_7	D159	ST08TN-33/8-7	ETHZ_2020	Africa	Tunisia	NA	North Tunisia (5 locations)	36.7	9.4	2008	High quality resequencing	PRJNA870233	20
Tunisia_2008_ST08TN_33_8_9	D54	ST08TN-33/8-9	ETHZ_2020	Africa	Tunisia	NA	North Tunisia (5 locations)	36.7	9.4	2008	High quality resequencing	PRJNA870233	24
Tunisia_2008_ST08TN_33_9_6	D55	ST08TN-33/9-6	ETHZ_2020	Africa	Tunisia	NA	North Tunisia (5 locations)	36.7	9.4	2008	High quality resequencing	PRJNA870233	32
Turkey_1992_TKA1a	D56	TKA1a	ETHZ_2020	Middle East	Turkey	NA	Adana	36.99	35.33	1992	High quality resequencing	PRJNA870233	28
Turkey_1992_TKA1b	D140	TKA1b	ETHZ_2020	Middle East	Turkey	NA	Adana	36.99	35.33	1992	IBS	PRJNA870233	26
Turkey_1992_TKA2a	D141	TKA2a	ETHZ_2020	Middle East	Turkey	NA	Adana	36.99	35.33	1992	High quality resequencing	PRJNA870233	27
Turkey_1992_TKA2c	D10	TKA2c	ETHZ_2020	Middle East	Turkey	NA	Adana	36.99	35.33	1992	High quality resequencing	PRJNA870233	29
Turkey_1992_TKV1	D57	TKV1	ETHZ_2020	Middle East	Turkey	NA	Viizseher (?)	39.93	32.82	1992	High quality resequencing	PRJNA870233	28
Turkey_1992_TKV2a	D58	TKV2a	ETHZ_2020	Middle East	Turkey	NA	Viizseher (?)	39.93	32.82	1992	High quality resequencing	PRJNA870233	28
Turkey_1992_TKV2b	D11	TKV2b	ETHZ_2020	Middle East	Turkey	NA	Viizseher (?)	39.93	32.82	1992	High quality resequencing	PRJNA870233	27
Ukraine_1995_ST95UR_BIc_1	D59	ST95UR-BIc.1	ETHZ_2020	Europe	Ukraine	NA	Odessa	46.43	30.69	1995	High quality resequencing	PRJNA870233	32
Ukraine_1995_ST95UR_E2a_1	D26	ST95UR-E2a.1	ETHZ_2020	Europe	Ukraine	NA	Odessa	46.43	30.69	1995	IBS	PRJNA870233	30
Ukraine_1995_ST95UR_E2c_2	D163	ST95UR-E2c.2	ETHZ_2020	Europe	Ukraine	NA	Odessa	46.43	30.69	1995	IBS	PRJNA870233	20
Ukraine_1995_ST95UR_F1a_1	D27	ST95UR-F1a.1	ETHZ_2020	Europe	Ukraine	NA	Odessa	46.43	30.69	1995	IBS	PRJNA870233	22
Ukraine_1995_ST95UR_F1a_3	D164	ST95UR-F1a.3	ETHZ_2020	Europe	Ukraine	NA	Odessa	46.43	30.69	1995	High quality resequencing	PRJNA870233	28
Ukraine_1995_ST95UR_F1c_2	D12	ST95UR-F1c.2	ETHZ_2020	Europe	Ukraine	NA	Odessa	46.43	30.69	1995	IBS	PRJNA870233	21
Ukraine_1995_ST95UR_F2a_1	D28	ST95UR-F2a.1	ETHZ_2020	Europe	Ukraine	NA	Odessa	46.43	30.69	1995	IBS	PRJNA870233	29
Uruguay_1993_STUR93_EC1b_1	D29	STUR93-EC1b.1	ETHZ_2020	South America	Uruguay	NA	NA	-34.86	-56.23	1993	High quality resequencing	PRJNA870233	22
Uruguay_1993_STUR93_EC1c_1	D160	STUR93-EC1c.1	ETHZ_2020	South America	Uruguay	NA	NA	-34.86	-56.23	1993	High quality resequencing	PRJNA870233	21.5
Uruguay_1993_STUR93_EC2b_1	D161	STUR93-EC2b.1	ETHZ_2020	South America	Uruguay	NA	NA	-34.86	-56.23	1993	High quality resequencing	PRJNA870233	23
Uruguay_1993_STUR93_EC3d_1	D30	STUR93-EC3d.1	ETHZ_2020	South America	Uruguay	NA	NA	-34.86	-56.23	1993	High quality resequencing	PRJNA870233	25
Uruguay_1993_STUR93_ED3b_1	D31	STUR93-ED3b.1	ETHZ_2020	South America	Uruguay	NA	NA	-34.86	-56.23	1993	High quality resequencing	PRJNA870233	31
Uruguay_1993_STUR93_EE1d_1	D32	STUR93-EE1d.1	ETHZ_2020	South America	Uruguay	NA	NA	-34.86	-56.23	1993	High quality resequencing	PRJNA870233	28
Uruguay_1993_STUR93_EE2a_1	D162	STUR93-EE2a.1	ETHZ_2020	South America	Uruguay	NA	NA	-34.86	-56.23	1993	High quality resequencing	PRJNA870233	21
Uruguay_1993_STUR93_EE3a_1	D142	STUR93-EE3a.1	ETHZ_2020	South America	Uruguay	NA	NA	-34.86	-56.23	1993	High quality resequencing	PRJNA870233	23
Uruguay_1993_STUR93_EG4a_3	D33	STUR93-EG4a.3	ETHZ_2020	South America	Uruguay	NA	NA	-34.86	-56.23	1993	High quality resequencing	PRJNA870233	29
Uruguay_1993_STUR93_EG4c_1	D34	STUR93-EG4c.1	ETHZ_2020	South America	Uruguay	NA	NA	-34.86	-56.23	1993	High quality resequencing	PRJNA870233	30.5
Uruguay_1993_STUR93_LA4a_1	D111	STUR93-LA4a.1	ETHZ_2020	South America	Uruguay	NA	NA	-34.86	-56.23	1993	High quality resequencing	PRJNA870233	29
Uruguay_1993_STUR93_LC1b_1	D108	STUR93-LC1b.1	ETHZ_2020	South America	Uruguay	NA	NA	-34.86	-56.23	1993	High quality resequencing	PRJNA870233	24
Uruguay_1993_STUR93_LF2b_1	D109	STUR93-LF2b.1	ETHZ_2020	South America	Uruguay	NA	NA	-34.86	-56.23	1993	High quality resequencing	PRJNA870233	28
Uruguay_1993_STUR93_LH4a_1	D110	STUR93-LH4a.1	ETHZ_2020	South America	Uruguay	NA	NA	-34.86	-56.23	1993	High quality resequencing	PRJNA870233	29
Yemen_1992_YEQ2	D112	YEQ2	ETHZ_2020	Middle East	Yemen	NA	Q. sharaa	15.3579	44.214	1992	High quality resequencing	PRJNA870233	29
Yemen_1992_YEQ4	D113	YEQ4	ETHZ_2020	Middle East	Yemen	NA	Q. sharaa	15.3579	44.214	1992	IBS	PRJNA870233	28

## Sheet: S2
Supplementary Data 2: Sample list of independently sequenced sets of identical strains (i.e. independent library and sequencing used to assess CNV calling quality
Sample Pairs
Iran_2001_STIR01A48b	ST01IR_A48b
Turkey_1992_TKA2a	ST92TK_2an
Kenya_1994_STKE94MF1a	ST94KE_MF1a
ST09FR_Biog_G80	ST_SRR6357675
ST09FR_Biog_G79	ST_SRR6357674
Ukraine_1995_ST95UR_E2c_2	ST95UR_EC2_2

## Sheet: S5
Supplementary Data 5: Contiguous CNV calls binned to CNV segment.
NP - number of contigous bins; QA,QS,QSE and QSS quality parameters.
Chromosome	start	end	Copy Number	NP	QA	QS	QSE	QSS	sample
1	1	2000	1	2	8	44	3	44	05STB001_1
1	5001	105000	5	36	0	14	1	1	05STB001_1
1	106001	163000	1	57	3	3077	9	1	05STB001_1
1	163001	175000	0	12	9	344	35	9	05STB001_1
1	175001	388000	1	208	40	3077	83	35	05STB001_1
1	388001	396000	0	8	2	85	1	85	05STB001_1
1	396001	403000	1	7	5	246	40	1	05STB001_1
1	403001	404000	0	1	40	40	40	40	05STB001_1
1	404001	1005000	1	580	6	3077	75	40	05STB001_1
1	1005001	1006000	0	1	691	691	691	691	05STB001_1
1	1006001	1873000	1	850	28	3077	86	86	05STB001_1
1	1873001	1874000	0	1	671	671	671	671	05STB001_1
1	1874001	2431000	1	552	19	3077	199	78	05STB001_1
1	2431001	2442000	0	11	2	3077	2	1566	05STB001_1
1	2442001	2451000	5	5	4	10	22	1	05STB001_1
1	2451001	2458000	0	7	197	3077	181	62	05STB001_1
1	2458001	2467000	1	9	18	1359	28	72	05STB001_1
1	2467001	2469000	0	2	795	2281	795	29	05STB001_1
1	2469001	2915000	1	436	3	3077	230	180	05STB001_1
1	2915001	2917000	0	2	1103	2228	1161	1103	05STB001_1
1	2917001	3761000	1	828	4	3077	1	83	05STB001_1
1	3761001	3773000	0	12	1	266	40	1	05STB001_1
1	3773001	3775000	1	2	15	17	2	16	05STB001_1
1	3775001	3782000	0	7	2	83	53	2	05STB001_1
1	3782001	3842000	1	60	31	3077	51	53	05STB001_1
1	3842001	3847000	0	5	75	440	121	81	05STB001_1
1	3847001	4003000	1	145	11	3077	36	20	05STB001_1
1	4003001	4013000	5	10	12	41	38	13	05STB001_1
1	4013001	4702000	1	676	16	3077	155	39	05STB001_1
1	4702001	4704000	0	2	194	914	194	755	05STB001_1
1	4704001	4723000	1	19	21	2637	20	138	05STB001_1
1	4723001	4724000	0	1	1371	1371	1371	1371	05STB001_1
1	4724001	4914000	1	188	3	3077	3	72	05STB001_1
1	4917001	4927000	0	9	4	169	31	3	05STB001_1
1	4927001	5074000	1	147	5	3077	93	31	05STB001_1
1	5074001	5075000	0	1	1422	1422	1422	1422	05STB001_1
1	5075001	5539000	1	430	0	3077	5	102	05STB001_1
1	5539001	5557000	0	17	5	3077	398	5	05STB001_1
1	5557001	5876000	1	309	9	3077	9	130	05STB001_1
1	5876001	5878000	0	2	865	2133	1348	9	05STB001_1
1	5878001	5885000	1	7	3	337	3	158	05STB001_1
1	5890001	5894000	0	4	14	130	75	4	05STB001_1
1	5894001	5962000	1	68	18	3077	1	74	05STB001_1
1	5962001	5976000	0	8	1	13	11	1	05STB001_1
1	5982001	6032000	1	40	1	3077	1	11	05STB001_1
1	6044001	6088797	5	20	0	8	1	1	05STB001_1
2	1	19000	1	13	0	40	15	37	05STB001_1
2	23001	25000	0	2	47	338	108	17	05STB001_1
2	25001	108000	1	79	14	3077	100	77	05STB001_1
2	108001	153000	0	35	13	3077	434	401	05STB001_1
2	153001	243000	1	82	15	3077	3	85	05STB001_1
2	243001	251000	3	8	2	7	3	2	05STB001_1
2	251001	384000	1	114	1	3077	43	2	05STB001_1
2	384001	399000	0	13	16	848	156	76	05STB001_1
2	399001	493000	1	89	28	3077	48	90	05STB001_1
2	493001	510000	0	17	48	3077	162	48	05STB001_1
2	510001	732000	1	218	12	3077	67	72	05STB001_1
2	732001	733000	0	1	67	67	67	67	05STB001_1
2	733001	820000	1	84	1	3077	1	67	05STB001_1
2	820001	821000	5	1	3	3	3	3	05STB001_1
2	825001	859000	1	32	11	3077	73	11	05STB001_1
2	859001	860000	0	1	396	396	396	396	05STB001_1
2	860001	1061000	1	190	12	3077	15	132	05STB001_1
2	1061001	1069000	5	5	1	5	2	4	05STB001_1
2	1073001	1246000	1	166	4	3077	6	3	05STB001_1
2	1246001	1262000	5	11	1	6	4	2	05STB001_1
2	1262001	1495000	1	233	5	3077	23	4	05STB001_1
2	1495001	1509000	0	14	15	642	15	24	05STB001_1
2	1509001	1587000	1	78	9	3077	18	10	05STB001_1
2	1587001	1592000	3	5	2	3	11	3	05STB001_1
2	1592001	1676000	1	84	85	3077	6	16	05STB001_1
2	1676001	1687000	5	5	2	8	9	3	05STB001_1
2	1693001	1875000	1	173	4	3077	2	16	05STB001_1
2	1881001	1897000	4	7	1	4	13	1	05STB001_1
2	1897001	2007000	1	94	4	3077	199	154	05STB001_1
2	2007001	2008000	0	1	637	637	637	637	05STB001_1
2	2008001	2059000	1	51	80	3077	84	124	05STB001_1
2	2059001	2060000	0	1	309	309	309	309	05STB001_1
2	2060001	2074000	1	14	87	1782	43	97	05STB001_1
2	2074001	2075000	0	1	43	43	43	43	05STB001_1
2	2075001	2645000	1	559	2	3077	81	43	05STB001_1
2	2645001	2646000	0	1	1373	1373	1373	1373	05STB001_1
2	2646001	2660000	1	14	5	2343	119	5	05STB001_1
2	2660001	2662000	0	2	114	155	116	119	05STB001_1
2	2662001	3097000	1	429	33	3077	6	116	05STB001_1
2	3097001	3100000	4	3	1	2	6	1	05STB001_1
2	3100001	3393000	1	226	2	3077	3	7	05STB001_1
2	3393001	3402000	0	9	3	285	84	3	05STB001_1
2	3402001	3413000	1	11	24	352	102	84	05STB001_1
2	3413001	3415000	0	2	730	2076	1382	336	05STB001_1
2	3415001	3529000	1	114	29	3077	52	104	05STB001_1
2	3529001	3530000	0	1	52	52	52	52	05STB001_1
2	3530001	3587000	1	52	1	3077	1	52	05STB001_1
2	3587001	3606000	0	15	11	2134	5	1	05STB001_1
2	3607001	3615000	5	4	2	7	14	3	05STB001_1
2	3620001	3622000	0	2	9	21	21	9	05STB001_1
2	3622001	3668000	1	36	12	3077	291	12	05STB001_1
2	3668001	3670000	0	2	334	1333	1080	334	05STB001_1
2	3670001	3705000	1	25	43	1627	10	97	05STB001_1
2	3705001	3706000	0	1	10	10	10	10	05STB001_1
2	3706001	3719000	1	13	72	796	144	10	05STB001_1
2	3719001	3722000	0	3	1067	3077	1188	434	05STB001_1
2	3722001	3761000	1	35	13	3077	3	72	05STB001_1
2	3761001	3766000	0	5	3	422	289	3	05STB001_1
2	3766001	3784000	1	18	78	1756	102	82	05STB001_1
2	3784001	3790000	0	6	13	2885	13	639	05STB001_1
2	3790001	3793000	1	3	79	113	96	13	05STB001_1
2	3793001	3797000	0	4	8	409	4	253	05STB001_1
2	3800001	3803000	5	3	2	3	2	1	05STB001_1
2	3824001	3859000	1	10	2	24	3	9	05STB001_1
3	3001	59000	1	45	27	3077	67	59	05STB001_1
3	59001	64000	0	5	64	1889	1305	260	05STB001_1
3	64001	219000	1	136	6	3077	180	105	05STB001_1
3	219001	221000	0	2	426	1004	426	657	05STB001_1
3	221001	364000	1	130	64	3077	198	218	05STB001_1
3	364001	365000	3	1	7	7	7	7	05STB001_1
3	365001	381000	1	16	97	2202	5	106	05STB001_1
3	381001	395000	2	13	1	15	1	5	05STB001_1
3	395001	409000	0	8	10	37	21	1	05STB001_1
3	409001	782000	1	334	6	3077	103	21	05STB001_1
3	782001	803000	0	16	1	117	2	109	05STB001_1
3	803001	805000	2	2	2	2	13	1	05STB001_1
3	805001	814000	0	8	13	82	47	13	05STB001_1
3	816001	818000	5	2	15	16	7	15	05STB001_1
3	818001	881000	1	55	3	3077	51	4	05STB001_1
3	881001	883000	2	2	8	12	12	9	05STB001_1
3	883001	1019000	1	119	3	3077	7	12	05STB001_1
3	1019001	1024000	2	5	1	3	2	2	05STB001_1
3	1025001	1051000	0	18	2	137	32	2	05STB001_1
3	1051001	1459000	1	383	7	3077	45	32	05STB001_1
3	1459001	1461000	0	2	109	1593	19	109	05STB001_1
3	1461001	1563000	1	102	18	3077	6	19	05STB001_1
3	1563001	1565000	2	2	2	3	3	3	05STB001_1
3	1569001	1572000	0	3	6	8	9	4	05STB001_1
3	1575001	1592000	5	9	5	13	12	6	05STB001_1
3	1597001	1846000	1	249	12	3077	13	12	05STB001_1
3	1846001	1858000	5	12	3	7	11	5	05STB001_1
3	1858001	2402000	1	538	8	3077	92	14	05STB001_1
3	2402001	2403000	0	1	901	901	901	901	05STB001_1
3	2403001	2431000	1	23	1	1221	2	73	05STB001_1
3	2432001	2441000	0	9	15	242	120	2	05STB001_1
3	2441001	2840000	1	396	9	3077	125	120	05STB001_1
3	2840001	2841000	0	1	1217	1217	1217	1217	05STB001_1
3	2841001	2865000	1	24	69	2720	190	76	05STB001_1
3	2865001	2869000	0	4	101	3077	927	1515	05STB001_1
3	2869001	3202000	1	323	43	3077	154	83	05STB001_1
3	3202001	3204000	0	2	818	1673	488	934	05STB001_1
3	3204001	3257000	1	51	40	3077	210	81	05STB001_1
3	3257001	3260000	0	3	283	1101	424	553	05STB001_1
3	3260001	3304000	1	44	36	3077	62	99	05STB001_1
3	3304001	3306000	3	2	4	5	9	5	05STB001_1
3	3306001	3398000	1	92	12	3077	41	11	05STB001_1
3	3398001	3400000	0	2	262	1416	8	394	05STB001_1
3	3400001	3441000	1	41	4	2763	10	7	05STB001_1
3	3441001	3460000	0	10	239	3077	1213	10	05STB001_1
3	3460001	3505381	1	27	4	545	5	79	05STB001_1
4	1	127000	1	119	4	3077	5	58	05STB001_1
4	130001	140000	5	7	1	3	2	2	05STB001_1
4	143001	220000	1	71	0	3077	26	1	05STB001_1
4	220001	224000	0	4	23	199	168	26	05STB001_1
4	224001	226000	1	2	26	72	9	72	05STB001_1
4	226001	230000	0	4	8	34	15	9	05STB001_1
4	230001	231000	1	1	10	10	10	10	05STB001_1
4	231001	234000	0	3	7	12	9	7	05STB001_1
4	234001	235000	1	1	5	5	5	5	05STB001_1
4	235001	237000	0	2	61	110	9	13	05STB001_1
4	239001	248000	1	9	2	17	5	4	05STB001_1
4	253001	276000	0	22	3	167	3	5	05STB001_1
4	282001	283000	5	1	1	1	1	1	05STB001_1
4	283001	290000	0	7	62	2447	66	10	05STB001_1
4	290001	292000	1	2	35	82	26	66	05STB001_1
4	292001	312000	0	20	26	3077	433	26	05STB001_1
4	312001	558000	1	245	32	3077	168	86	05STB001_1
4	558001	567000	0	9	28	3077	76	880	05STB001_1
4	567001	1151000	1	545	1	3077	150	73	05STB001_1
4	1151001	1153000	0	2	23	1687	23	1687	05STB001_1
4	1153001	1578000	1	399	1	3077	4	23	05STB001_1
4	1578001	1593000	0	13	3	39	1	4	05STB001_1
4	1593001	1601000	1	8	1	40	1	0	05STB001_1
4	1602001	1612000	0	8	2	2751	827	1	05STB001_1
4	1612001	2011000	1	389	3	3077	2	71	05STB001_1
4	2011001	2017000	3	6	1	3	11	1	05STB001_1
4	2017001	2475000	1	445	16	3077	44	17	05STB001_1
4	2475001	2479000	0	4	14	191	3	44	05STB001_1
4	2482001	2488000	1	6	3	29	35	3	05STB001_1
4	2488001	2491000	0	3	203	1424	203	37	05STB001_1
4	2491001	2640000	1	148	12	3077	43	120	05STB001_1
4	2640001	2651000	5	9	4	10	2	8	05STB001_1
4	2664001	2681000	2	6	1	5	7	1	05STB001_1
4	2681001	2693000	5	12	5	34	20	6	05STB001_1
4	2693001	2700000	1	7	20	302	20	37	05STB001_1
4	2700001	2701000	0	1	338	338	338	338	05STB001_1
4	2701001	2877000	1	160	2	3077	3	95	05STB001_1
5	1	3000	1	2	44	45	3	45	05STB001_1
5	3001	7000	4	4	1	2	3	1	05STB001_1
5	11001	36000	0	11	2	71	12	3	05STB001_1
5	56001	102000	1	46	9	2536	215	13	05STB001_1
5	102001	104000	0	2	1350	2785	23	1350	05STB001_1
5	104001	252000	1	124	10	3077	27	23	05STB001_1
5	252001	253000	0	1	303	303	303	303	05STB001_1
5	253001	276000	1	23	72	1690	136	80	05STB001_1
5	276001	283000	0	7	14	1569	14	333	05STB001_1
5	283001	318000	1	30	11	1546	6	14	05STB001_1
5	318001	323000	4	5	1	2	1	1	05STB001_1
5	323001	468000	1	144	2	3077	18	1	05STB001_1
5	468001	469000	0	1	501	501	501	501	05STB001_1
5	469001	688000	1	189	13	3077	18	65	05STB001_1
5	688001	695000	0	7	4	429	4	18	05STB001_1
5	695001	920000	1	225	4	3077	1	4	05STB001_1
5	920001	938000	5	15	0	5	5	0	05STB001_1
5	939001	943000	0	4	8	66	8	5	05STB001_1
5	943001	1246000	1	257	3	3077	20	5	05STB001_1
5	1246001	1249000	0	3	1279	3077	1612	20	05STB001_1
5	1249001	1413000	1	158	46	3077	46	102	05STB001_1
5	1413001	1414000	0	1	1389	1389	1389	1389	05STB001_1
5	1414001	2027000	1	569	2	3077	43	87	05STB001_1
5	2027001	2065000	0	28	11	3077	18	140	05STB001_1
5	2065001	2360000	1	271	1	3077	14	18	05STB001_1
5	2360001	2367000	3	7	4	7	15	5	05STB001_1
5	2367001	2376000	1	9	157	1560	17	35	05STB001_1
5	2376001	2402000	0	16	8	107	9	17	05STB001_1
5	2402001	2410000	1	8	55	1302	134	10	05STB001_1
5	2410001	2411000	0	1	834	834	834	834	05STB001_1
5	2411001	2431000	1	20	114	2849	114	126	05STB001_1
5	2431001	2432000	0	1	538	538	538	538	05STB001_1
5	2432001	2784000	1	336	6	3077	32	81	05STB001_1
5	2784001	2785000	0	1	33	33	33	33	05STB001_1
5	2785001	2787000	1	2	8	9	15	8	05STB001_1
5	2787001	2790000	0	3	15	44	29	15	05STB001_1
5	2790001	2832000	1	19	4	720	4	29	05STB001_1
5	2843001	2861803	3	7	1	12	5	1	05STB001_1
6	1	47000	1	11	43	68	16	55	05STB001_1
6	47001	49000	5	2	3	4	2	4	05STB001_1
6	51001	65000	0	8	2	207	81	1	05STB001_1
6	65001	96000	1	31	22	1277	1	76	05STB001_1
6	96001	105000	0	9	1	102	36	1	05STB001_1
6	105001	124000	1	19	107	2908	16	36	05STB001_1
6	124001	134000	0	10	14	163	20	16	05STB001_1
6	134001	407000	1	259	28	3077	3	20	05STB001_1
6	407001	414000	3	7	1	4	9	2	05STB001_1
6	414001	420000	1	6	20	110	5	9	05STB001_1
6	420001	430000	2	10	2	8	1	4	05STB001_1
6	430001	467000	5	28	0	9	7	0	05STB001_1
6	467001	618000	1	141	12	3077	79	7	05STB001_1
6	618001	620000	0	2	356	1313	356	884	05STB001_1
6	620001	726000	1	89	6	3077	10	137	05STB001_1
6	726001	736000	0	10	7	192	9	10	05STB001_1
6	736001	777000	1	34	3	683	1	9	05STB001_1
6	780001	799000	5	10	0	4	3	1	05STB001_1
6	800001	1439000	1	597	3	3077	17	3	05STB001_1
6	1439001	1463000	0	24	17	3077	398	17	05STB001_1
6	1463001	1594000	1	126	55	3077	21	134	05STB001_1
6	1594001	1612000	4	9	1	4	18	2	05STB001_1
6	1612001	1616000	0	4	12	31	7	24	05STB001_1
6	1616001	1619000	1	3	5	7	5	5	05STB001_1
6	1619001	1622000	5	3	1	2	1	2	05STB001_1
6	1628001	1881000	1	229	1	3077	30	1	05STB001_1
6	1881001	1885000	0	4	30	3077	1261	30	05STB001_1
6	1885001	1887000	1	2	111	153	111	122	05STB001_1
6	1887001	1888000	0	1	710	710	710	710	05STB001_1
6	1888001	2009000	1	121	8	3077	3	102	05STB001_1
6	2013001	2033000	3	17	0	4	1	1	05STB001_1
6	2033001	2589000	1	468	0	3077	183	1	05STB001_1
6	2589001	2593000	0	4	613	3077	19	830	05STB001_1
6	2593001	2666000	1	73	18	3077	3	19	05STB001_1
6	2666001	2670000	0	3	3	5	5	3	05STB001_1
6	2670001	2671000	3	1	1	1	1	1	05STB001_1
6	2671001	2674951	0	4	3	32	23	3	05STB001_1
7	1	259000	1	237	4	3077	92	61	05STB001_1
7	259001	265000	0	6	74	2147	74	306	05STB001_1
7	265001	586000	1	315	1	3077	6	70	05STB001_1
7	592001	598000	0	6	5	9	8	6	05STB001_1
7	599001	761000	1	148	12	3077	19	8	05STB001_1
7	761001	809000	0	33	7	828	92	19	05STB001_1
7	809001	932000	1	123	21	3077	12	92	05STB001_1
7	933001	943000	0	10	8	163	12	12	05STB001_1
7	945001	1095000	1	140	20	3077	163	12	05STB001_1
7	1095001	1097000	0	2	178	1466	1323	178	05STB001_1
7	1097001	1269000	1	172	3	3077	2	89	05STB001_1
7	1282001	1303000	5	18	1	15	3	3	05STB001_1
7	1303001	1316000	1	13	6	1845	32	3	05STB001_1
7	1316001	1321000	0	5	430	3077	31	35	05STB001_1
7	1321001	1322000	1	1	3	3	3	3	05STB001_1
7	1322001	1332000	0	10	1155	3077	1332	31	05STB001_1
7	1332001	1404000	1	71	59	3077	221	163	05STB001_1
7	1404001	1405000	0	1	418	418	418	418	05STB001_1
7	1405001	1475000	1	61	28	3077	96	91	05STB001_1
7	1475001	1476000	0	1	1494	1494	1494	1494	05STB001_1
7	1476001	1692000	1	202	4	3077	4	183	05STB001_1
7	1692001	1693000	5	1	2	2	2	2	05STB001_1
7	1693001	1721000	0	28	3	3077	7	4	05STB001_1
7	1721001	1725000	2	4	3	5	4	3	05STB001_1
7	1725001	1837000	1	90	16	3077	8	4	05STB001_1
7	1837001	1843000	4	6	1	3	7	2	05STB001_1
7	1843001	1907000	1	64	32	3077	30	8	05STB001_1
7	1907001	1908000	0	1	31	31	31	31	05STB001_1
7	1908001	2024000	1	116	18	3077	69	31	05STB001_1
7	2024001	2025000	0	1	1012	1012	1012	1012	05STB001_1
7	2025001	2066000	1	41	22	1442	14	85	05STB001_1
7	2066001	2070000	0	4	14	1964	64	14	05STB001_1
7	2070001	2127000	1	57	2	709	5	64	05STB001_1
7	2127001	2131000	0	4	14	1660	67	60	05STB001_1
7	2131001	2133000	1	2	86	104	8	67	05STB001_1
7	2133001	2142000	0	9	8	3077	34	8	05STB001_1
7	2142001	2144000	1	2	71	78	145	34	05STB001_1
7	2144001	2151000	0	7	30	3077	43	645	05STB001_1
7	2151001	2171000	1	20	38	709	162	43	05STB001_1
7	2171001	2174000	0	3	106	749	11	537	05STB001_1
7	2174001	2182000	1	8	8	33	35	11	05STB001_1
7	2182001	2187000	0	5	78	1261	102	78	05STB001_1
7	2187001	2193000	1	6	15	95	84	84	05STB001_1
7	2193001	2195000	0	2	79	334	79	126	05STB001_1
7	2195001	2224000	1	29	10	1548	141	72	05STB001_1
7	2224001	2225000	0	1	263	263	263	263	05STB001_1
7	2225001	2278000	1	47	30	2352	116	78	05STB001_1
7	2278001	2279000	0	1	1078	1078	1078	1078	05STB001_1
7	2279001	2297000	1	18	27	676	96	82	05STB001_1
7	2297001	2310000	2	13	4	143	10	5	05STB001_1
7	2310001	2312000	1	2	7	16	7	10	05STB001_1
7	2312001	2319000	3	7	1	3	9	1	05STB001_1
7	2319001	2325000	1	6	17	113	39	10	05STB001_1
7	2325001	2331000	0	6	50	227	52	91	05STB001_1
7	2331001	2375000	1	37	8	1207	104	15	05STB001_1
7	2375001	2382000	0	7	2	191	2	190	05STB001_1
7	2382001	2430000	1	48	33	1305	115	2	05STB001_1
7	2430001	2431000	0	1	145	145	145	145	05STB001_1
7	2431001	2514000	1	83	35	3077	37	97	05STB001_1
7	2514001	2536000	0	14	6	159	11	37	05STB001_1
7	2536001	2538000	4	2	1	1	2	1	05STB001_1
7	2542001	2553000	0	8	2	346	193	2	05STB001_1
7	2553001	2665000	1	70	34	3077	52	34	05STB001_1
8	1	10000	1	10	2	54	5	54	05STB001_1
8	15001	23000	0	8	6	16	7	5	05STB001_1
8	23001	33000	1	10	12	284	39	6	05STB001_1
8	33001	35000	0	2	40	78	40	72	05STB001_1
8	35001	159000	1	93	19	3077	88	40	05STB001_1
8	159001	160000	0	1	1442	1442	1442	1442	05STB001_1
8	160001	198000	1	38	72	3077	144	104	05STB001_1
8	198001	201000	0	3	132	326	132	144	05STB001_1
8	201001	208000	1	7	66	652	36	70	05STB001_1
8	208001	223000	0	13	14	1239	35	36	05STB001_1
8	223001	269000	1	46	35	3077	149	35	05STB001_1
8	269001	273000	0	4	36	727	36	290	05STB001_1
8	273001	356000	1	73	55	3077	164	36	05STB001_1
8	356001	360000	0	4	308	2870	685	824	05STB001_1
8	360001	379000	1	19	79	2820	78	81	05STB001_1
8	379001	381000	0	2	78	214	171	78	05STB001_1
8	381001	528000	1	139	19	3077	100	103	05STB001_1
8	528001	534000	0	6	854	3077	1234	854	05STB001_1
8	534001	560000	1	18	1	619	2	190	05STB001_1
8	560001	575000	0	15	7	32	9	2	05STB001_1
8	575001	609000	1	22	1	44	33	3	05STB001_1
8	609001	618000	0	5	10	63	10	39	05STB001_1
8	618001	686000	1	60	2	3077	205	9	05STB001_1
8	686001	689000	0	3	205	1710	210	205	05STB001_1
8	689001	853000	1	162	21	3077	126	76	05STB001_1
8	853001	854000	0	1	1165	1165	1165	1165	05STB001_1
8	854001	1802000	1	937	0	3077	2	72	05STB001_1
8	1808001	1816000	0	8	3	10	4	2	05STB001_1
8	1816001	1829000	3	13	0	3	3	1	05STB001_1
8	1831001	1836000	1	5	2	5	8	1	05STB001_1
8	1836001	1844000	0	8	8	1160	258	8	05STB001_1
8	1844001	1900000	1	56	34	3077	233	76	05STB001_1
8	1900001	1901000	0	1	1265	1265	1265	1265	05STB001_1
8	1901001	2049000	1	139	31	3077	32	386	05STB001_1
8	2049001	2050000	0	1	259	259	259	259	05STB001_1
8	2050001	2080000	1	30	13	2801	14	91	05STB001_1
8	2080001	2098000	0	15	7	127	62	15	05STB001_1
8	2098001	2120000	1	22	7	1444	7	62	05STB001_1
8	2120001	2126000	0	6	4	122	5	7	05STB001_1
8	2126001	2282000	1	146	4	3077	10	5	05STB001_1
8	2282001	2289000	0	7	1	67	2	10	05STB001_1
8	2289001	2297000	5	4	5	8	2	1	05STB001_1
8	2297001	2307000	1	7	0	6	1	1	05STB001_1
8	2307001	2316000	5	7	1	3	3	1	05STB001_1
8	2337001	2402000	1	47	1	3077	3	8	05STB001_1
8	2402001	2443000	0	24	1	33	3	3	05STB001_1
9	18001	22000	1	4	42	208	45	65	05STB001_1
9	22001	31000	0	4	45	256	61	45	05STB001_1
9	31001	64000	1	33	1	977	3	61	05STB001_1
9	64001	99000	5	29	1	22	8	2	05STB001_1
9	99001	127000	1	24	3	1672	15	4	05STB001_1
9	127001	131000	0	4	15	386	164	15	05STB001_1
9	131001	239000	1	99	2	3077	24	69	05STB001_1
9	239001	241000	0	2	8	25	5	25	05STB001_1
9	246001	251000	4	3	1	2	10	1	05STB001_1
9	253001	269000	1	16	79	1632	35	14	05STB001_1
9	269001	271000	0	2	35	536	533	35	05STB001_1
9	271001	286000	1	15	54	1156	79	144	05STB001_1
9	286001	287000	0	1	175	175	175	175	05STB001_1
9	287001	289000	1	2	24	321	93	175	05STB001_1
9	289001	291000	0	2	144	1520	20	754	05STB001_1
9	291001	344000	1	53	20	3077	68	20	05STB001_1
9	344001	349000	0	5	122	906	327	413	05STB001_1
9	349001	385000	1	36	23	3077	56	103	05STB001_1
9	385001	394000	5	9	9	17	7	13	05STB001_1
9	394001	403000	1	9	3	14	2	5	05STB001_1
9	403001	408000	5	5	2	6	16	2	05STB001_1
9	408001	486000	1	72	24	3077	107	54	05STB001_1
9	486001	494000	0	8	77	3077	405	811	05STB001_1
9	494001	531000	1	33	16	1496	141	74	05STB001_1
9	531001	535000	0	4	1087	3077	1147	176	05STB001_1
9	535001	558000	1	23	63	3077	17	87	05STB001_1
9	558001	572000	5	8	4	7	15	5	05STB001_1
9	572001	609000	1	27	13	2179	114	43	05STB001_1
9	609001	610000	0	1	1249	1249	1249	1249	05STB001_1
9	610001	703000	1	82	18	3077	18	286	05STB001_1
9	703001	704000	0	1	379	379	379	379	05STB001_1
9	704001	934000	1	219	15	3077	35	82	05STB001_1
9	934001	936000	5	2	8	9	18	8	05STB001_1
9	936001	1054000	1	107	0	3077	3	27	05STB001_1
9	1054001	1066000	4	8	1	3	1	1	05STB001_1
9	1070001	1171000	1	91	1	3077	16	1	05STB001_1
9	1171001	1183000	4	9	1	3	5	2	05STB001_1
9	1183001	1334000	1	143	4	3077	295	4	05STB001_1
9	1334001	1335000	0	1	1040	1040	1040	1040	05STB001_1
9	1335001	1382000	1	47	90	3077	2	124	05STB001_1
9	1382001	1413000	3	24	0	6	2	1	05STB001_1
9	1413001	1417000	0	4	1	6	6	2	05STB001_1
9	1417001	1422000	5	5	3	6	3	4	05STB001_1
9	1422001	1441000	1	19	0	5	3	2	05STB001_1
9	1441001	1457000	5	16	1	8	9	2	05STB001_1
9	1457001	1531000	1	74	19	3077	264	12	05STB001_1
9	1531001	1537000	0	6	1096	3077	1096	1497	05STB001_1
9	1537001	1785000	1	238	55	3077	31	94	05STB001_1
9	1785001	1790000	5	5	3	4	14	4	05STB001_1
9	1790001	1847000	1	54	4	3077	22	81	05STB001_1
9	1847001	1855000	0	8	32	271	36	125	05STB001_1
9	1855001	1863000	5	7	3	6	8	5	05STB001_1
9	1863001	1880000	1	17	38	1642	146	9	05STB001_1
9	1880001	1887000	0	7	997	3077	1047	386	05STB001_1
9	1887001	1953000	1	61	2	2838	2	82	05STB001_1
9	1959001	1965000	0	4	4	34	33	2	05STB001_1
9	1965001	2118000	1	144	4	3077	4	33	05STB001_1
9	2118001	2119000	5	1	8	8	8	8	05STB001_1
9	2119001	2123000	1	4	19	27	15	20	05STB001_1
9	2128001	2142475	5	13	1	12	2	5	05STB001_1
10	1	2000	1	2	3	45	3	45	05STB001_1
10	2001	14000	5	7	3	9	3	2	05STB001_1
10	16001	87000	1	71	7	3077	94	3	05STB001_1
10	87001	88000	0	1	1466	1466	1466	1466	05STB001_1
10	88001	343000	1	250	19	3077	81	211	05STB001_1
10	343001	345000	0	2	3	1014	3	618	05STB001_1
10	345001	374000	1	29	83	2889	28	3	05STB001_1
10	374001	379000	0	5	28	2911	44	28	05STB001_1
10	379001	515000	1	136	31	3077	113	44	05STB001_1
10	515001	531000	0	16	348	3077	1237	1522	05STB001_1
10	531001	836000	1	305	36	3077	90	112	05STB001_1
10	836001	838000	0	2	24	265	25	265	05STB001_1
10	838001	1265000	1	401	1	3077	2	25	05STB001_1
10	1270001	1271000	0	1	420	420	420	420	05STB001_1
10	1271001	1335000	1	54	3	895	4	106	05STB001_1
10	1335001	1337000	0	2	23	961	23	4	05STB001_1
10	1337001	1400000	1	61	13	3077	3	23	05STB001_1
10	1404001	1432000	4	19	0	3	2	1	05STB001_1
10	1433001	1553000	1	114	4	3077	2	3	05STB001_1
10	1554001	1564000	0	10	4	413	13	2	05STB001_1
10	1564001	1566000	1	2	9	10	6	8	05STB001_1
10	1566001	1569000	2	3	4	6	2	3	05STB001_1
10	1571001	1580000	0	8	1	7	1	1	05STB001_1
10	1582001	1682575	1	68	1	2510	2	2	05STB001_1
11	1	1000	5	1	5	5	5	5	05STB001_1
11	8001	33000	0	18	6	3077	10	25	05STB001_1
11	33001	38000	5	5	5	6	2	5	05STB001_1
11	38001	153000	1	107	2	3077	15	2	05STB001_1
11	153001	159000	0	6	12	117	16	15	05STB001_1
11	159001	623000	1	459	10	3077	62	14	05STB001_1
11	623001	624000	0	1	62	62	62	62	05STB001_1
11	624001	758000	1	134	24	3077	3	62	05STB001_1
11	758001	764000	0	6	1	13	3	3	05STB001_1
11	764001	767000	1	3	31	44	3	3	05STB001_1
11	767001	778000	0	11	3	219	14	3	05STB001_1
11	778001	780000	2	2	7	8	24	6	05STB001_1
11	780001	788000	0	8	3	195	4	37	05STB001_1
11	788001	797000	1	9	9	206	10	3	05STB001_1
11	797001	809000	0	12	10	307	66	10	05STB001_1
11	809001	975000	1	166	5	3077	15	66	05STB001_1
11	975001	987000	0	12	15	1387	119	15	05STB001_1
11	987001	1001000	1	14	71	961	108	72	05STB001_1
11	1001001	1002000	0	1	1148	1148	1148	1148	05STB001_1
11	1002001	1128000	1	119	2	3077	6	253	05STB001_1
11	1130001	1145000	0	15	5	311	27	5	05STB001_1
11	1145001	1294000	1	148	9	3077	6	9	05STB001_1
11	1294001	1307000	0	13	6	26	22	6	05STB001_1
11	1307001	1615000	1	300	4	3077	4	22	05STB001_1
11	1615001	1616000	0	1	5	5	5	5	05STB001_1
11	1616001	1624000	5	8	1	3	2	2	05STB001_1
12	1001	3000	1	2	4	48	3	48	05STB001_1
12	3001	7000	3	4	1	2	1	1	05STB001_1
12	10001	84000	1	63	1	3077	2	1	05STB001_1
12	85001	95000	5	10	1	5	2	1	05STB001_1
12	95001	165000	1	62	2	3077	70	2	05STB001_1
12	165001	168000	0	3	70	1769	308	70	05STB001_1
12	168001	237000	1	68	18	3077	149	238	05STB001_1
12	237001	239000	0	2	1011	2164	1233	261	05STB001_1
12	239001	507000	1	253	6	3077	6	93	05STB001_1
12	512001	522000	3	10	6	44	25	5	05STB001_1
12	522001	530000	1	8	6	666	7	45	05STB001_1
12	530001	535000	0	5	91	726	126	7	05STB001_1
12	535001	610000	1	75	15	3077	1	102	05STB001_1
12	610001	623000	5	13	1	10	18	1	05STB001_1
12	623001	674000	1	51	41	3077	14	18	05STB001_1
12	674001	680000	0	6	10	50	12	14	05STB001_1
12	680001	739000	1	59	9	3077	144	8	05STB001_1
12	739001	746000	0	7	195	3077	195	198	05STB001_1
12	746001	791000	1	37	59	3077	80	80	05STB001_1
12	791001	792000	0	1	597	597	597	597	05STB001_1
12	792001	799000	1	7	40	863	58	82	05STB001_1
12	799001	802000	0	3	156	1966	135	156	05STB001_1
12	802001	836000	1	34	68	3077	152	69	05STB001_1
12	836001	838000	0	2	1420	2824	1484	181	05STB001_1
12	838001	1034000	1	190	4	3077	80	103	05STB001_1
12	1034001	1035000	0	1	1193	1193	1193	1193	05STB001_1
12	1035001	1105000	1	69	18	3077	88	102	05STB001_1
12	1105001	1109000	0	4	68	750	68	136	05STB001_1
12	1109001	1130000	1	21	101	2310	175	68	05STB001_1
12	1130001	1134000	0	4	94	1391	179	978	05STB001_1
12	1134001	1165000	1	31	21	2791	39	81	05STB001_1
12	1165001	1168000	0	3	455	2101	40	394	05STB001_1
12	1168001	1169000	1	1	40	40	40	40	05STB001_1
12	1178001	1186000	0	3	35	582	35	40	05STB001_1
12	1186001	1271000	1	85	71	3077	150	35	05STB001_1
12	1271001	1275000	0	4	169	3077	639	1072	05STB001_1
12	1275001	1300000	1	25	30	1553	187	77	05STB001_1
12	1300001	1302000	0	2	404	1674	404	1349	05STB001_1
12	1302001	1353000	1	51	27	3077	68	87	05STB001_1
12	1353001	1355000	0	2	867	2102	665	68	05STB001_1
12	1355001	1462624	1	77	1	3077	1	86	05STB001_1
13	1	21000	1	20	1	73	2	63	05STB001_1
13	22001	37000	5	10	0	7	4	1	05STB001_1
13	37001	44000	0	7	5	91	5	4	05STB001_1
13	44001	61000	1	17	4	253	3	5	05STB001_1
13	61001	65000	3	4	1	2	8	1	05STB001_1
13	65001	78000	1	13	4	838	2	10	05STB001_1
13	79001	92000	0	13	5	199	26	2	05STB001_1
13	92001	355000	1	231	15	3077	5	26	05STB001_1
13	355001	359000	0	4	4	778	759	4	05STB001_1
13	359001	377000	1	18	68	1676	82	85	05STB001_1
13	377001	378000	0	1	660	660	660	660	05STB001_1
13	378001	508000	1	130	12	3077	58	71	05STB001_1
13	508001	512000	3	4	1	2	8	2	05STB001_1
13	512001	621000	1	109	55	3077	107	9	05STB001_1
13	621001	623000	0	2	768	2173	768	107	05STB001_1
13	623001	835000	1	208	19	3077	119	123	05STB001_1
13	835001	837000	0	2	193	599	486	193	05STB001_1
13	837001	855000	1	18	76	1546	98	77	05STB001_1
13	855001	856000	0	1	102	102	102	102	05STB001_1
13	856001	896000	1	40	53	3077	55	100	05STB001_1
13	896001	908000	0	12	12	472	12	55	05STB001_1
13	908001	937000	1	26	1	1186	1	11	05STB001_1
13	937001	947000	5	7	1	4	3	0	05STB001_1
13	948001	988000	1	39	7	3077	87	3	05STB001_1
13	988001	989000	0	1	367	367	367	367	05STB001_1
13	989001	1032000	1	34	2	2455	1	45	05STB001_1
13	1032001	1050000	5	10	1	6	2	1	05STB001_1
13	1050001	1070000	1	20	1	2573	6	2	05STB001_1
13	1070001	1083000	0	13	2	44	2	6	05STB001_1
13	1083001	1086000	4	3	1	2	7	1	05STB001_1
13	1086001	1162000	1	56	11	3077	11	9	05STB001_1
13	1162001	1167000	0	5	6	17	3	11	05STB001_1
13	1169001	1181000	3	12	0	2	1	1	05STB001_1
13	1183001	1185774	0	3	20	84	37	1	05STB001_1
14	1001	3000	1	2	11	54	2	54	05STB001_1
14	4001	32000	4	22	0	5	2	0	05STB001_1
14	33001	74000	1	41	3	1274	161	2	05STB001_1
14	74001	75000	0	1	200	200	200	200	05STB001_1
14	75001	132000	1	57	2	3077	2	150	05STB001_1
14	132001	136000	3	4	1	2	4	1	05STB001_1
14	140001	217000	1	67	10	3077	14	4	05STB001_1
14	217001	229000	0	12	14	233	28	14	05STB001_1
14	232001	241000	3	6	1	3	3	2	05STB001_1
14	245001	504000	1	211	0	3077	9	3	05STB001_1
14	509001	520000	0	11	8	53	4	8	05STB001_1
14	523001	529000	1	5	3	66	13	3	05STB001_1
14	532001	534000	4	2	2	2	3	2	05STB001_1
14	535001	609000	0	50	1	3077	190	3	05STB001_1
14	609001	702000	1	91	2	3077	1	83	05STB001_1
14	704001	707000	5	3	2	2	2	1	05STB001_1
14	710001	739000	1	25	1	396	7	1	05STB001_1
14	739001	752000	0	13	20	196	23	7	05STB001_1
14	757001	773000	1	16	20	144	23	21	05STB001_1
15	13001	102000	1	69	5	1002	33	57	05STB001_1
15	102001	114000	0	8	21	774	41	34	05STB001_1
15	114001	193000	1	70	5	758	4	16	05STB001_1
15	194001	210000	3	8	1	9	4	2	05STB001_1
15	210001	244000	1	34	12	333	10	4	05STB001_1
15	244001	254000	0	6	9	335	198	10	05STB001_1
15	254001	310000	1	48	25	2037	16	80	05STB001_1
15	310001	311000	0	1	16	16	16	16	05STB001_1
15	311001	389000	1	76	22	3077	81	16	05STB001_1
15	390001	400000	0	10	17	2701	1183	81	05STB001_1
15	400001	507000	1	102	4	3077	25	253	05STB001_1
15	507001	511000	0	4	25	672	221	25	05STB001_1
15	511001	578000	1	59	5	1983	43	124	05STB001_1
15	578001	587000	0	8	5	394	1	87	05STB001_1
15	588001	607000	3	12	0	2	8	0	05STB001_1
15	631001	639000	1	7	9	20	9	15	05STB001_1
16	1	74000	1	37	5	664	6	50	05STB001_1
16	74001	93000	3	19	2	66	5	5	05STB001_1
16	93001	112000	1	19	20	416	88	5	05STB001_1
16	112001	114000	0	2	64	723	64	181	05STB001_1
16	114001	125000	1	11	22	540	72	64	05STB001_1
16	125001	128000	0	3	72	516	165	72	05STB001_1
16	128001	162000	1	34	14	1284	4	34	05STB001_1
16	162001	177000	2	13	1	10	11	2	05STB001_1
16	177001	181000	0	4	11	217	14	11	05STB001_1
16	187001	194000	1	7	14	58	27	14	05STB001_1
16	194001	195000	5	1	4	4	4	4	05STB001_1
16	195001	217000	1	22	27	283	39	37	05STB001_1
16	217001	221000	0	4	4	1204	4	39	05STB001_1
16	221001	259000	1	38	2	467	72	4	05STB001_1
16	259001	263000	0	4	38	1034	38	143	05STB001_1
16	263001	264000	1	1	54	54	54	54	05STB001_1
16	264001	266000	0	2	51	548	532	51	05STB001_1
16	266001	292000	1	26	16	415	69	82	05STB001_1
16	292001	298000	0	6	5	1289	6	154	05STB001_1
16	298001	332000	1	34	13	665	32	5	05STB001_1
16	332001	341000	0	8	22	585	56	46	05STB001_1
16	341001	354000	1	13	11	268	2	56	05STB001_1
16	354001	368000	2	14	1	10	5	1	05STB001_1
16	368001	370000	0	2	5	94	94	5	05STB001_1
16	370001	376000	5	6	2	8	19	2	05STB001_1
16	376001	381000	1	5	16	44	58	30	05STB001_1
16	381001	383000	0	2	34	256	34	177	05STB001_1
16	383001	411000	1	28	9	418	7	34	05STB001_1
16	411001	440000	5	27	5	67	29	5	05STB001_1
16	440001	443000	0	3	29	70	42	30	05STB001_1
16	443001	446000	1	3	2	3	17	3	05STB001_1
16	446001	448000	0	2	19	154	25	19	05STB001_1
16	448001	455000	1	7	14	43	18	25	05STB001_1
16	455001	458000	0	3	18	448	13	18	05STB001_1
16	458001	463000	1	5	13	96	56	13	05STB001_1
16	463001	465000	0	2	102	294	19	102	05STB001_1
16	465001	496000	1	31	2	1077	7	19	05STB001_1
16	496001	500000	5	4	3	4	4	3	05STB001_1
16	500001	510000	1	10	3	30	23	3	05STB001_1
16	510001	523000	5	6	1	3	5	3	05STB001_1
16	526001	535000	1	9	23	149	61	5	05STB001_1
16	535001	538000	0	3	18	414	18	221	05STB001_1
16	538001	549000	1	11	14	93	37	18	05STB001_1
16	549001	553000	0	4	44	327	61	255	05STB001_1
16	553001	564000	1	11	5	91	3	61	05STB001_1
16	564001	587000	5	14	1	14	4	2	05STB001_1
16	587001	594000	1	7	15	112	32	4	05STB001_1
16	594001	607000	0	6	1	127	1	122	05STB001_1
17	7001	27000	1	13	2	57	4	54	05STB001_1
17	35001	48000	4	5	1	3	0	2	05STB001_1
17	71001	72000	1	1	7	7	7	7	05STB001_1
17	77001	82000	5	4	3	7	4	2	05STB001_1
17	83001	137000	1	54	3	2895	2	3	05STB001_1
17	137001	142000	2	5	1	5	10	2	05STB001_1
17	142001	245000	1	103	25	3077	83	11	05STB001_1
17	245001	246000	0	1	95	95	95	95	05STB001_1
17	246001	380000	1	134	15	3077	225	94	05STB001_1
17	380001	381000	0	1	715	715	715	715	05STB001_1
17	381001	388000	1	7	53	283	6	66	05STB001_1
17	388001	397000	3	7	0	2	1	1	05STB001_1
17	397001	402000	0	4	3	218	51	1	05STB001_1
17	402001	404000	1	2	51	114	98	51	05STB001_1
17	404001	407000	0	3	68	250	68	129	05STB001_1
17	407001	442000	1	34	14	240	21	57	05STB001_1
17	442001	443000	0	1	83	83	83	83	05STB001_1
17	443001	461000	1	13	21	177	53	24	05STB001_1
17	461001	465000	0	4	36	288	136	94	05STB001_1
17	465001	472000	1	7	24	158	39	24	05STB001_1
17	472001	473000	0	1	247	247	247	247	05STB001_1
17	473001	547000	1	71	11	616	14	46	05STB001_1
17	547001	553000	0	6	12	246	130	14	05STB001_1
17	553001	557000	1	4	16	63	34	62	05STB001_1
17	557001	559000	0	2	165	402	31	165	05STB001_1
17	559001	584000	5	5	1	3	1	2	05STB001_1
18	5001	10000	1	4	4	52	2	52	05STB001_1
18	12001	27000	5	14	4	12	22	2	05STB001_1
18	27001	80000	1	45	15	1376	6	21	05STB001_1
18	80001	98000	2	13	2	9	1	2	05STB001_1
18	98001	109000	3	11	1	7	2	1	05STB001_1
18	109001	164000	1	50	4	592	39	2	05STB001_1
18	164001	167000	0	3	90	296	118	90	05STB001_1
18	167001	188000	1	21	20	158	46	25	05STB001_1
18	188001	214000	0	26	67	3077	70	120	05STB001_1
18	214001	275000	1	48	4	495	2	31	05STB001_1
18	277001	294000	0	11	1	132	23	1	05STB001_1
18	295001	350000	1	46	1	1164	77	1	05STB001_1
18	350001	351000	0	1	77	77	77	77	05STB001_1
18	351001	353000	1	2	11	13	20	11	05STB001_1
18	353001	361000	0	8	20	383	30	20	05STB001_1
18	361001	369000	1	8	20	490	29	30	05STB001_1
18	374001	399000	5	14	2	7	21	3	05STB001_1
18	399001	401000	0	2	33	40	36	34	05STB001_1
18	401001	442000	1	31	4	921	8	36	05STB001_1
18	442001	445000	0	3	55	160	113	8	05STB001_1
18	445001	456000	1	11	9	147	16	10	05STB001_1
18	464001	484000	4	16	2	7	2	5	05STB001_1
18	487001	496000	1	8	2	64	3	2	05STB001_1
18	496001	530000	2	32	1	65	17	1	05STB001_1
18	530001	536000	0	4	4	19	3	17	05STB001_1
18	539001	571000	5	17	1	7	2	1	05STB001_1
19	1	9000	1	8	5	49	17	48	05STB001_1
19	9001	17000	0	8	15	54	16	19	05STB001_1
19	17001	91000	1	68	1	2005	4	11	05STB001_1
19	101001	109000	0	8	19	234	21	4	05STB001_1
19	109001	169000	1	60	21	2663	141	21	05STB001_1
19	169001	170000	0	1	810	810	810	810	05STB001_1
19	170001	478000	1	278	0	3077	36	191	05STB001_1
19	478001	484000	0	6	19	424	330	115	05STB001_1
19	484001	537000	1	46	5	412	5	86	05STB001_1
19	537001	549847	5	4	1	4	2	3	05STB001_1
20	1001	47000	1	43	6	878	128	6	05STB001_1
20	47001	48000	0	1	333	333	333	333	05STB001_1
20	48001	290000	1	227	1	3077	1	252	05STB001_1
20	291001	324000	0	26	0	74	2	1	05STB001_1
20	324001	328000	4	4	2	3	13	1	05STB001_1
20	328001	449000	1	109	25	3077	43	77	05STB001_1
20	449001	453000	0	4	43	197	5	45	05STB001_1
20	455001	472000	4	7	1	4	1	1	05STB001_1
21	18001	58000	1	17	2	188	36	51	05STB001_1
21	58001	69000	3	11	2	8	7	6	05STB001_1
21	69001	112000	1	43	15	1497	28	8	05STB001_1
21	112001	118000	0	6	28	210	67	29	05STB001_1
21	118001	220000	1	83	2	1843	5	67	05STB001_1
21	220001	228000	3	8	1	3	7	2	05STB001_1
21	234001	385000	1	151	19	3077	6	8	05STB001_1
21	393001	407000	2	9	1	7	3	3	05STB001_1
21	408001	409213	5	2	12	13	13	3	05STB001_1
1	1	6000	1	3	5	54	7	54	05STB003_1
1	14001	27000	3	5	1	5	6	3	05STB003_1
1	46001	54000	1	5	7	18	3	9	05STB003_1
1	62001	87000	5	9	0	3	1	1	05STB003_1
1	87001	403000	1	308	1	3077	80	1	05STB003_1
1	403001	404000	0	1	80	80	80	80	05STB003_1
1	404001	667000	1	254	5	3077	77	80	05STB003_1
1	667001	668000	0	1	1347	1347	1347	1347	05STB003_1
1	668001	1005000	1	325	39	3077	74	161	05STB003_1
1	1005001	1006000	0	1	772	772	772	772	05STB003_1
1	1006001	1299000	1	279	30	3077	145	105	05STB003_1
1	1299001	1300000	0	1	431	431	431	431	05STB003_1
1	1300001	1873000	1	570	28	3077	86	235	05STB003_1
1	1873001	1874000	0	1	739	739	739	739	05STB003_1
1	1874001	2158000	1	280	25	3077	101	78	05STB003_1
1	2158001	2165000	0	7	79	3077	1109	293	05STB003_1
1	2165001	2172000	1	7	139	1421	139	191	05STB003_1
1	2172001	2173000	0	1	2047	2047	2047	2047	05STB003_1
1	2173001	2431000	1	257	21	3077	210	81	05STB003_1
1	2431001	2444000	0	13	2	3077	2	1989	05STB003_1
1	2446001	2448000	3	2	3	3	20	1	05STB003_1
1	2450001	2458000	0	8	30	3077	205	30	05STB003_1
1	2458001	2467000	1	9	18	1446	34	72	05STB003_1
1	2467001	2469000	0	2	804	2552	804	38	05STB003_1
1	2469001	2766000	1	297	2	3077	2	195	05STB003_1
1	2768001	2775000	0	7	8	845	72	2	05STB003_1
1	2775001	2780000	1	5	8	170	7	69	05STB003_1
1	2780001	2782000	0	2	15	20	15	7	05STB003_1
1	2782001	2787000	1	5	5	33	3	14	05STB003_1
1	2790001	2800000	0	5	4	115	62	2	05STB003_1
1	2800001	2915000	1	115	18	3077	252	62	05STB003_1
1	2915001	2917000	0	2	1244	2542	1333	1244	05STB003_1
1	2917001	3175000	1	255	20	3077	176	87	05STB003_1
1	3175001	3176000	0	1	374	374	374	374	05STB003_1
1	3176001	3761000	1	572	6	3077	1	79	05STB003_1
1	3761001	3782000	0	21	1	342	55	1	05STB003_1
1	3782001	3854000	1	72	9	3077	91	55	05STB003_1
1	3854001	3858000	0	4	145	3077	1273	645	05STB003_1
1	3858001	4004000	1	135	4	3077	21	123	05STB003_1
1	4004001	4013000	0	9	29	1166	257	29	05STB003_1
1	4013001	4593000	1	569	7	3077	18	83	05STB003_1
1	4593001	4594000	0	1	1841	1841	1841	1841	05STB003_1
1	4594001	4702000	1	106	35	3077	155	156	05STB003_1
1	4702001	4704000	0	2	192	1050	192	893	05STB003_1
1	4704001	4722000	1	18	91	2982	37	129	05STB003_1
1	4722001	4724000	0	2	37	1629	37	37	05STB003_1
1	4724001	4914000	1	188	3	3077	3	37	05STB003_1
1	4917001	4927000	0	9	4	118	25	3	05STB003_1
1	4927001	5006000	1	79	13	3077	5	25	05STB003_1
1	5006001	5012000	2	6	3	10	5	4	05STB003_1
1	5012001	5074000	1	62	8	3077	95	5	05STB003_1
1	5074001	5075000	0	1	1696	1696	1696	1696	05STB003_1
1	5075001	5080000	1	5	66	631	397	101	05STB003_1
1	5080001	5087000	0	7	1	1308	2	1168	05STB003_1
1	5087001	5205000	1	106	2	3077	1	2	05STB003_1
1	5205001	5221000	4	12	0	3	6	0	05STB003_1
1	5227001	5390000	1	157	12	3077	74	7	05STB003_1
1	5390001	5391000	0	1	113	113	113	113	05STB003_1
1	5391001	5538000	1	141	34	3077	74	74	05STB003_1
1	5538001	5541000	5	3	6	11	20	11	05STB003_1
1	5542001	5544000	0	2	23	27	27	24	05STB003_1
1	5544001	5557000	5	13	15	213	47	15	05STB003_1
1	5557001	5962000	1	390	9	3077	1	111	05STB003_1
1	5962001	5976000	0	8	1	10	8	1	05STB003_1
1	5982001	6088797	1	60	0	2894	1	8	05STB003_1
2	1	15000	1	9	2	55	1	51	05STB003_1
2	15001	25000	0	6	4	388	83	1	05STB003_1
2	25001	162000	1	123	13	3077	44	75	05STB003_1
2	162001	167000	0	5	39	398	4	248	05STB003_1
2	173001	243000	1	68	4	3077	14	4	05STB003_1
2	243001	248000	0	5	14	180	38	14	05STB003_1
2	248001	250000	1	2	4	6	4	6	05STB003_1
2	250001	251000	0	1	71	71	71	71	05STB003_1
2	251001	383000	1	113	3	3077	92	15	05STB003_1
2	383001	395000	0	11	2	966	1	216	05STB003_1
2	396001	493000	1	92	7	3077	44	1	05STB003_1
2	493001	510000	0	17	44	3077	199	44	05STB003_1
2	510001	670000	1	160	16	3077	45	72	05STB003_1
2	674001	675000	3	1	4	4	4	4	05STB003_1
2	675001	813000	1	138	5	3077	6	56	05STB003_1
2	816001	821000	5	5	3	5	13	3	05STB003_1
2	825001	931000	1	99	10	3077	148	15	05STB003_1
2	931001	940000	0	8	19	3077	63	579	05STB003_1
2	940001	1056000	1	111	54	3077	58	63	05STB003_1
2	1056001	1057000	0	1	349	349	349	349	05STB003_1
2	1057001	1060000	1	3	64	72	80	68	05STB003_1
2	1060001	1078000	0	11	12	3077	1368	256	05STB003_1
2	1078001	1245000	1	160	27	3077	8	148	05STB003_1
2	1245001	1263000	5	13	2	13	20	2	05STB003_1
2	1263001	1509000	1	246	11	3077	13	35	05STB003_1
2	1509001	1516000	0	7	5	36	5	14	05STB003_1
2	1516001	1875000	1	338	2	3077	2	6	05STB003_1
2	1881001	1897000	3	7	1	5	14	1	05STB003_1
2	1897001	2059000	1	146	4	3077	85	81	05STB003_1
2	2059001	2060000	0	1	345	345	345	345	05STB003_1
2	2060001	2645000	1	574	4	3077	88	94	05STB003_1
2	2645001	2647000	0	2	9	1691	9	257	05STB003_1
2	2647001	2660000	1	13	111	2627	50	9	05STB003_1
2	2660001	2661000	0	1	50	50	50	50	05STB003_1
2	2661001	3084000	1	417	24	3077	94	50	05STB003_1
2	3084001	3087000	0	3	1840	3077	1184	144	05STB003_1
2	3087001	3529000	1	375	0	3077	60	82	05STB003_1
2	3529001	3530000	0	1	60	60	60	60	05STB003_1
2	3530001	3596000	1	61	4	3077	1	60	05STB003_1
2	3598001	3605000	0	5	3	81	81	1	05STB003_1
2	3605001	3615000	1	5	1	9	0	9	05STB003_1
2	3620001	3623000	5	3	3	4	19	1	05STB003_1
2	3631001	3761000	1	114	3	3077	3	43	05STB003_1
2	3761001	3765000	5	4	6	8	17	2	05STB003_1
2	3765001	3859000	1	45	0	2385	4	66	05STB003_1
3	3001	147000	1	114	6	3077	82	49	05STB003_1
3	147001	148000	0	1	1224	1224	1224	1224	05STB003_1
3	148001	381000	1	220	64	3077	13	94	05STB003_1
3	381001	393000	2	11	1	4	1	3	05STB003_1
3	393001	409000	0	10	3	27	16	1	05STB003_1
3	409001	524000	1	106	32	3077	70	16	05STB003_1
3	524001	527000	0	3	71	343	139	71	05STB003_1
3	527001	715000	1	164	7	3077	77	99	05STB003_1
3	715001	717000	0	2	14	77	14	77	05STB003_1
3	717001	802000	1	74	0	3077	2	14	05STB003_1
3	802001	818000	4	13	2	5	5	1	05STB003_1
3	818001	901000	1	75	3	3077	82	3	05STB003_1
3	901001	902000	0	1	1157	1157	1157	1157	05STB003_1
3	902001	1054000	1	126	1	3077	159	70	05STB003_1
3	1054001	1072000	0	9	10	3032	284	1791	05STB003_1
3	1072001	1146000	1	74	79	3077	10	237	05STB003_1
3	1146001	1151000	3	5	2	3	8	2	05STB003_1
3	1151001	1280000	1	129	69	3077	73	9	05STB003_1
3	1280001	1281000	0	1	1024	1024	1024	1024	05STB003_1
3	1281001	1528000	1	231	10	3077	10	170	05STB003_1
3	1528001	1533000	0	5	115	3077	380	10	05STB003_1
3	1533001	1572000	1	35	4	3077	5	128	05STB003_1
3	1575001	1577000	4	2	2	2	19	1	05STB003_1
3	1584001	1590000	0	6	9	60	5	22	05STB003_1
3	1591001	1592000	3	1	1	1	1	1	05STB003_1
3	1597001	1691000	1	94	11	3077	131	6	05STB003_1
3	1691001	1692000	0	1	131	131	131	131	05STB003_1
3	1692001	1988000	1	296	8	3077	24	77	05STB003_1
3	1988001	1990000	0	2	24	32	27	24	05STB003_1
3	1990001	2431000	1	430	0	3077	4	21	05STB003_1
3	2432001	2440000	0	8	14	136	58	4	05STB003_1
3	2440001	3295000	1	840	9	3077	124	34	05STB003_1
3	3295001	3297000	0	2	15	278	15	278	05STB003_1
3	3297001	3398000	1	101	15	3077	41	15	05STB003_1
3	3398001	3401000	0	3	11	1562	11	506	05STB003_1
3	3401001	3473000	1	59	3	3077	3	10	05STB003_1
3	3480001	3482000	0	2	11	43	2	3	05STB003_1
3	3485001	3505381	1	16	1	127	2	2	05STB003_1
4	1	9000	1	7	2	54	1	53	05STB003_1
4	10001	14000	0	4	5	70	70	1	05STB003_1
4	14001	135000	1	113	3	3077	1	70	05STB003_1
4	138001	157000	0	10	2	961	329	1	05STB003_1
4	157001	214000	1	57	17	3077	78	135	05STB003_1
4	214001	215000	0	1	264	264	264	264	05STB003_1
4	215001	226000	1	11	21	332	6	100	05STB003_1
4	226001	234000	4	8	2	4	21	2	05STB003_1
4	234001	237000	0	3	38	168	9	38	05STB003_1
4	239001	276000	2	31	0	9	2	1	05STB003_1
4	282001	293000	1	11	5	209	2	4	05STB003_1
4	293001	296000	2	3	4	13	7	2	05STB003_1
4	296001	558000	1	261	9	3077	147	7	05STB003_1
4	558001	567000	0	9	27	3077	76	1074	05STB003_1
4	567001	1151000	1	545	5	3077	190	71	05STB003_1
4	1151001	1153000	0	2	83	2116	83	2111	05STB003_1
4	1153001	1169000	1	14	59	860	106	83	05STB003_1
4	1169001	1170000	0	1	1461	1461	1461	1461	05STB003_1
4	1170001	1529000	1	346	7	3077	2	93	05STB003_1
4	1531001	1595000	0	53	1	283	3	2	05STB003_1
4	1595001	2011000	1	403	3	3077	3	3	05STB003_1
4	2011001	2017000	3	6	1	3	4	1	05STB003_1
4	2017001	2293000	1	276	31	3077	25	5	05STB003_1
4	2293001	2294000	0	1	25	25	25	25	05STB003_1
4	2294001	2302000	1	8	67	228	3	25	05STB003_1
4	2302001	2313000	2	9	1	8	6	2	05STB003_1
4	2313001	2634000	1	306	5	3077	15	7	05STB003_1
4	2634001	2681000	0	21	0	1095	31	15	05STB003_1
4	2681001	2683000	1	2	11	12	20	12	05STB003_1
4	2683001	2687000	0	4	18	767	18	21	05STB003_1
4	2687001	2696000	1	9	21	111	29	18	05STB003_1
4	2696001	2697000	0	1	1667	1667	1667	1667	05STB003_1
4	2697001	2700000	1	3	21	146	21	123	05STB003_1
4	2700001	2701000	0	1	363	363	363	363	05STB003_1
4	2701001	2712000	1	11	62	270	62	87	05STB003_1
4	2712001	2713000	0	1	64	64	64	64	05STB003_1
4	2713001	2861000	1	138	14	3077	55	64	05STB003_1
4	2861001	2877000	0	10	2	984	3	543	05STB003_1
5	1	3000	1	2	36	36	5	36	05STB003_1
5	3001	36000	4	15	0	5	6	1	05STB003_1
5	56001	276000	1	196	5	3077	75	8	05STB003_1
5	276001	277000	0	1	1817	1817	1817	1817	05STB003_1
5	277001	688000	1	375	8	3077	29	31	05STB003_1
5	688001	695000	0	7	6	463	7	31	05STB003_1
5	695001	927000	1	232	2	3077	1	7	05STB003_1
5	929001	948000	0	17	3	98	9	2	05STB003_1
5	948001	950000	2	2	2	2	7	2	05STB003_1
5	950001	955000	0	5	2	10	2	8	05STB003_1
5	957001	966000	2	6	1	3	6	1	05STB003_1
5	987001	1077000	1	82	24	3077	11	6	05STB003_1
5	1077001	1087000	2	5	9	29	3	11	05STB003_1
5	1087001	1413000	1	313	3	3077	61	3	05STB003_1
5	1413001	1414000	0	1	1764	1764	1764	1764	05STB003_1
5	1414001	1754000	1	328	11	3077	99	93	05STB003_1
5	1754001	1756000	0	2	1644	3077	1644	1351	05STB003_1
5	1756001	1781000	1	13	18	481	29	119	05STB003_1
5	1781001	1787000	0	6	21	2434	1568	67	05STB003_1
5	1787001	1791000	1	4	87	438	82	98	05STB003_1
5	1791001	1794000	0	3	64	171	95	82	05STB003_1
5	1794001	1797000	1	3	20	26	39	24	05STB003_1
5	1797001	1821000	0	18	61	2901	91	61	05STB003_1
5	1821001	1862000	1	41	6	3077	6	85	05STB003_1
5	1862001	1876000	0	14	3	3077	3	6	05STB003_1
5	1876001	2022000	1	132	5	3077	25	3	05STB003_1
5	2022001	2065000	0	33	11	3077	18	25	05STB003_1
5	2065001	2330000	1	241	3	3077	195	18	05STB003_1
5	2330001	2331000	0	1	222	222	222	222	05STB003_1
5	2331001	2378000	1	47	3	3077	3	18	05STB003_1
5	2378001	2391000	5	8	2	4	2	2	05STB003_1
5	2391001	2410000	1	14	2	1362	133	2	05STB003_1
5	2410001	2411000	0	1	1009	1009	1009	1009	05STB003_1
5	2411001	2603000	1	187	18	3077	8	140	05STB003_1
5	2603001	2610000	5	5	1	7	2	2	05STB003_1
5	2610001	2717000	1	98	3	3077	94	2	05STB003_1
5	2717001	2719000	0	2	702	1437	702	815	05STB003_1
5	2719001	2802000	1	83	9	3077	19	157	05STB003_1
5	2802001	2804000	5	2	6	6	4	6	05STB003_1
5	2807001	2810000	0	3	2	3	3	2	05STB003_1
5	2830001	2832000	1	2	8	10	4	6	05STB003_1
5	2843001	2861803	3	7	1	6	2	1	05STB003_1
6	1	58000	1	18	1	71	0	50	05STB003_1
6	62001	63000	0	1	37	37	37	37	05STB003_1
6	63001	124000	1	61	7	3077	18	8	05STB003_1
6	124001	134000	0	10	16	183	21	18	05STB003_1
6	134001	219000	1	71	20	3077	37	22	05STB003_1
6	219001	231000	0	12	56	3077	56	114	05STB003_1
6	231001	236000	1	5	65	441	126	55	05STB003_1
6	236001	237000	0	1	1249	1249	1249	1249	05STB003_1
6	237001	420000	1	183	3	3077	5	98	05STB003_1
6	420001	432000	2	12	1	4	1	3	05STB003_1
6	432001	467000	5	26	0	8	5	1	05STB003_1
6	467001	595000	1	120	37	3077	17	5	05STB003_1
6	595001	596000	2	1	17	17	17	17	05STB003_1
6	596001	607000	5	9	12	58	24	19	05STB003_1
6	607001	627000	1	20	9	1217	3	77	05STB003_1
6	630001	643000	5	4	2	11	10	2	05STB003_1
6	643001	653000	1	10	63	1170	37	10	05STB003_1
6	653001	659000	5	6	1	4	1	4	05STB003_1
6	659001	660000	2	1	3	3	3	3	05STB003_1
6	660001	665000	1	4	22	45	12	8	05STB003_1
6	665001	676000	5	7	8	42	6	9	05STB003_1
6	676001	727000	1	51	1	3077	10	2	05STB003_1
6	727001	735000	5	8	8	11	26	7	05STB003_1
6	735001	754000	0	15	2	264	2	35	05STB003_1
6	754001	1439000	1	627	1	3077	13	2	05STB003_1
6	1439001	1463000	0	24	13	3077	413	13	05STB003_1
6	1463001	1594000	1	126	57	3077	18	137	05STB003_1
6	1594001	1612000	0	9	10	153	11	18	05STB003_1
6	1612001	1618000	1	6	9	13	27	8	05STB003_1
6	1618001	1632000	0	8	13	91	14	42	05STB003_1
6	1632001	1881000	1	225	37	3077	48	14	05STB003_1
6	1881001	1885000	0	4	48	3077	1651	48	05STB003_1
6	1885001	1887000	1	2	113	166	113	133	05STB003_1
6	1887001	1888000	0	1	888	888	888	888	05STB003_1
6	1888001	2084000	1	187	0	3077	3	101	05STB003_1
6	2086001	2094000	3	7	0	2	6	1	05STB003_1
6	2094001	2176000	1	57	1	3077	1	7	05STB003_1
6	2177001	2182000	5	5	2	5	7	1	05STB003_1
6	2182001	2671000	1	431	2	3077	2	8	05STB003_1
6	2671001	2674951	0	4	4	35	24	2	05STB003_1
7	1	145000	1	138	2	3077	1	60	05STB003_1
7	147001	156000	0	8	3	68	6	1	05STB003_1
7	156001	259000	1	91	8	3077	92	6	05STB003_1
7	259001	262000	0	3	160	741	160	300	05STB003_1
7	262001	263000	1	1	58	58	58	58	05STB003_1
7	263001	265000	0	2	53	388	53	388	05STB003_1
7	265001	322000	1	57	67	3077	144	52	05STB003_1
7	322001	324000	0	2	501	2036	501	252	05STB003_1
7	324001	734000	1	386	1	3077	113	91	05STB003_1
7	734001	736000	0	2	467	1441	467	1054	05STB003_1
7	736001	750000	1	14	83	2456	153	136	05STB003_1
7	750001	765000	0	12	7	1554	3	684	05STB003_1
7	770001	779000	3	8	1	3	19	1	05STB003_1
7	779001	800000	0	14	3	213	4	47	05STB003_1
7	802001	932000	1	130	12	3077	8	4	05STB003_1
7	933001	943000	0	10	6	165	12	7	05STB003_1
7	945001	1013000	1	64	61	3077	134	12	05STB003_1
7	1013001	1016000	0	3	111	230	111	144	05STB003_1
7	1016001	1018000	1	2	19	167	56	111	05STB003_1
7	1018001	1021000	0	3	26	1464	26	56	05STB003_1
7	1021001	1293000	1	250	2	3077	1	26	05STB003_1
7	1293001	1304000	0	11	1	54	53	1	05STB003_1
7	1304001	1404000	1	99	18	3077	266	53	05STB003_1
7	1404001	1405000	0	1	492	492	492	492	05STB003_1
7	1405001	1835000	1	385	1	3077	1	96	05STB003_1
7	1835001	1843000	4	8	2	5	11	1	05STB003_1
7	1843001	1904000	1	61	27	3077	82	15	05STB003_1
7	1904001	1905000	0	1	308	308	308	308	05STB003_1
7	1905001	1906000	1	1	91	91	91	91	05STB003_1
7	1906001	1908000	5	2	16	19	29	16	05STB003_1
7	1908001	1921000	1	13	17	268	43	67	05STB003_1
7	1921001	1922000	0	1	992	992	992	992	05STB003_1
7	1922001	2075000	1	153	17	3077	21	74	05STB003_1
7	2075001	2076000	0	1	117	117	117	117	05STB003_1
7	2076001	2127000	1	51	13	877	6	90	05STB003_1
7	2127001	2128000	0	1	1524	1524	1524	1524	05STB003_1
7	2128001	2129000	1	1	2	2	2	2	05STB003_1
7	2129001	2131000	0	2	55	461	55	10	05STB003_1
7	2131001	2133000	1	2	87	105	54	55	05STB003_1
7	2133001	2142000	0	9	36	3077	36	54	05STB003_1
7	2142001	2144000	1	2	71	77	145	36	05STB003_1
7	2144001	2151000	0	7	19	3077	68	876	05STB003_1
7	2151001	2171000	1	20	40	609	162	67	05STB003_1
7	2171001	2174000	0	3	126	847	62	633	05STB003_1
7	2174001	2182000	1	8	14	77	34	62	05STB003_1
7	2182001	2187000	0	5	52	1441	129	52	05STB003_1
7	2187001	2193000	1	6	14	101	10	84	05STB003_1
7	2193001	2194000	0	1	279	279	279	279	05STB003_1
7	2194001	2200000	1	6	62	266	89	63	05STB003_1
7	2200001	2201000	0	1	460	460	460	460	05STB003_1
7	2201001	2281000	1	74	30	3077	9	87	05STB003_1
7	2281001	2283000	0	2	9	9	9	9	05STB003_1
7	2283001	2321000	1	38	16	1432	4	9	05STB003_1
7	2321001	2332000	3	11	1	5	11	2	05STB003_1
7	2332001	2430000	1	91	11	2814	115	13	05STB003_1
7	2430001	2431000	0	1	228	228	228	228	05STB003_1
7	2431001	2471000	1	40	28	2234	29	89	05STB003_1
7	2471001	2472000	0	1	1411	1411	1411	1411	05STB003_1
7	2472001	2665000	1	136	3	3077	32	98	05STB003_1
8	1	10000	1	10	2	52	1	52	05STB003_1
8	15001	24000	0	9	12	108	85	2	05STB003_1
8	24001	148000	1	93	20	3077	38	85	05STB003_1
8	148001	151000	0	3	9	49	9	46	05STB003_1
8	151001	214000	1	63	4	3077	2	9	05STB003_1
8	216001	221000	0	5	4	73	17	2	05STB003_1
8	221001	250000	1	29	24	2513	84	16	05STB003_1
8	250001	251000	0	1	1372	1372	1372	1372	05STB003_1
8	251001	541000	1	272	20	3077	2	89	05STB003_1
8	541001	544000	2	3	1	5	1	2	05STB003_1
8	548001	636000	5	62	1	38	20	1	05STB003_1
8	636001	687000	1	49	3	3077	47	141	05STB003_1
8	687001	689000	0	2	53	1678	571	53	05STB003_1
8	689001	731000	1	42	71	3077	100	73	05STB003_1
8	731001	734000	0	3	8	1643	8	286	05STB003_1
8	734001	927000	1	191	21	3077	86	8	05STB003_1
8	927001	928000	0	1	1376	1376	1376	1376	05STB003_1
8	928001	1073000	1	145	68	3077	232	72	05STB003_1
8	1073001	1075000	0	2	221	1696	221	1555	05STB003_1
8	1075001	1427000	1	352	19	3077	37	92	05STB003_1
8	1427001	1429000	0	2	1327	2845	65	112	05STB003_1
8	1429001	1619000	1	185	47	3077	79	64	05STB003_1
8	1619001	1620000	0	1	974	974	974	974	05STB003_1
8	1620001	1736000	1	116	37	3077	40	82	05STB003_1
8	1736001	1737000	0	1	353	353	353	353	05STB003_1
8	1737001	1743000	1	6	77	213	113	78	05STB003_1
8	1743001	1744000	0	1	1819	1819	1819	1819	05STB003_1
8	1744001	1826000	1	70	0	2993	2	60	05STB003_1
8	1826001	1829000	5	3	2	3	6	1	05STB003_1
8	1831001	1838000	0	7	13	101	38	6	05STB003_1
8	1838001	1842000	3	4	6	7	24	7	05STB003_1
8	1842001	1844000	0	2	325	926	633	325	05STB003_1
8	1844001	1851000	1	7	26	730	26	74	05STB003_1
8	1851001	1852000	0	1	1760	1760	1760	1760	05STB003_1
8	1852001	1931000	1	79	70	3077	152	115	05STB003_1
8	1931001	1933000	0	2	904	1928	456	904	05STB003_1
8	1933001	1996000	1	59	40	3077	80	98	05STB003_1
8	1996001	1997000	0	1	607	607	607	607	05STB003_1
8	1997001	2048000	1	46	51	3077	45	83	05STB003_1
8	2048001	2049000	0	1	45	45	45	45	05STB003_1
8	2049001	2080000	1	31	13	2735	14	43	05STB003_1
8	2080001	2098000	0	15	9	147	93	14	05STB003_1
8	2098001	2122000	1	24	3	1499	4	63	05STB003_1
8	2122001	2126000	4	4	2	3	13	1	05STB003_1
8	2126001	2275000	1	140	4	3077	1	32	05STB003_1
8	2276001	2316000	4	31	0	6	3	0	05STB003_1
8	2337001	2394000	1	42	1	3077	0	8	05STB003_1
8	2396001	2443000	2	29	0	4	1	0	05STB003_1
9	18001	70000	1	47	3	1139	4	70	05STB003_1
9	75001	85000	4	9	1	4	5	2	05STB003_1
9	85001	98000	0	13	2	13	3	5	05STB003_1
9	98001	100000	5	2	2	2	3	1	05STB003_1
9	100001	127000	1	23	2	1620	13	2	05STB003_1
9	127001	131000	0	4	13	414	268	13	05STB003_1
9	131001	236000	1	96	10	3077	20	67	05STB003_1
9	236001	241000	0	5	9	316	4	20	05STB003_1
9	246001	251000	3	3	1	2	7	1	05STB003_1
9	253001	262000	1	9	79	581	144	8	05STB003_1
9	262001	265000	0	3	1530	3077	1532	1535	05STB003_1
9	265001	269000	1	4	95	456	42	98	05STB003_1
9	269001	271000	0	2	42	550	542	42	05STB003_1
9	271001	289000	1	18	24	1448	94	159	05STB003_1
9	289001	291000	0	2	147	1912	14	712	05STB003_1
9	291001	344000	1	53	14	3077	67	14	05STB003_1
9	344001	346000	0	2	98	503	98	440	05STB003_1
9	346001	385000	1	39	15	3077	47	73	05STB003_1
9	385001	389000	5	4	4	5	22	4	05STB003_1
9	389001	398000	0	9	57	452	27	74	05STB003_1
9	398001	497000	1	93	2	3077	94	18	05STB003_1
9	497001	499000	0	2	1041	2479	579	177	05STB003_1
9	499001	531000	1	28	15	1374	141	81	05STB003_1
9	531001	535000	0	4	1254	3077	1391	170	05STB003_1
9	535001	558000	1	23	56	3077	23	89	05STB003_1
9	558001	572000	5	8	9	18	23	10	05STB003_1
9	572001	1177000	1	544	1	3077	2	69	05STB003_1
9	1178001	1183000	0	3	2	26	26	1	05STB003_1
9	1183001	1391000	1	199	3	3077	2	25	05STB003_1
9	1391001	1413000	5	16	1	54	3	1	05STB003_1
9	1413001	1421000	0	8	1	13	1	3	05STB003_1
9	1421001	1422000	2	1	3	3	3	3	05STB003_1
9	1422001	1432000	0	10	3	61	6	4	05STB003_1
9	1432001	1441000	1	9	1	3	3	1	05STB003_1
9	1441001	1457000	4	16	0	5	2	1	05STB003_1
9	1457001	1840000	1	373	7	3077	17	2	05STB003_1
9	1843001	1856000	0	13	16	2136	5	18	05STB003_1
9	1856001	1880000	1	23	5	1805	144	5	05STB003_1
9	1880001	1887000	0	7	1208	3077	1369	715	05STB003_1
9	1887001	1953000	1	61	2	2741	2	84	05STB003_1
9	1959001	1965000	0	4	4	44	44	2	05STB003_1
9	1965001	2090000	1	123	23	3077	142	44	05STB003_1
9	2090001	2092000	0	2	140	298	140	193	05STB003_1
9	2092001	2100000	1	8	20	646	18	109	05STB003_1
9	2107001	2108000	0	1	347	347	347	347	05STB003_1
9	2108001	2119000	1	11	5	892	5	69	05STB003_1
9	2119001	2120000	0	1	135	135	135	135	05STB003_1
9	2120001	2131000	1	6	4	41	2	35	05STB003_1
9	2133001	2139000	5	6	1	4	2	1	05STB003_1
9	2139001	2142475	0	4	1	7	6	2	05STB003_1
10	1	2000	1	2	4	46	2	46	05STB003_1
10	2001	8000	3	6	1	2	1	1	05STB003_1
10	13001	19000	0	4	4	65	59	2	05STB003_1
10	19001	68000	1	49	34	3077	75	59	05STB003_1
10	68001	69000	0	1	1911	1911	1911	1911	05STB003_1
10	69001	106000	1	32	2	2085	2	165	05STB003_1
10	106001	107000	0	1	180	180	180	180	05STB003_1
10	107001	841000	1	734	16	3077	16	142	05STB003_1
10	841001	842000	0	1	1736	1736	1736	1736	05STB003_1
10	842001	1219000	1	356	5	3077	86	76	05STB003_1
10	1219001	1221000	0	2	86	915	367	86	05STB003_1
10	1221001	1334000	1	93	5	2454	4	71	05STB003_1
10	1334001	1336000	0	2	4	1054	11	4	05STB003_1
10	1336001	1514000	1	157	1	3077	69	11	05STB003_1
10	1514001	1515000	5	1	7	7	7	7	05STB003_1
10	1515001	1550000	1	35	12	1355	4	128	05STB003_1
10	1550001	1553000	0	2	3	6	1	5	05STB003_1
10	1554001	1559000	2	5	1	4	13	1	05STB003_1
10	1559001	1562000	1	3	14	28	44	14	05STB003_1
10	1562001	1564000	0	2	34	60	34	57	05STB003_1
10	1564001	1588000	1	18	2	39	17	17	05STB003_1
10	1588001	1590000	4	2	3	6	5	6	05STB003_1
10	1590001	1613000	1	23	32	1522	214	5	05STB003_1
10	1613001	1617000	0	4	618	3077	1435	1419	05STB003_1
10	1617001	1682575	1	34	1	1042	2	178	05STB003_1
11	1	153000	1	131	0	3077	3	2	05STB003_1
11	153001	160000	4	7	1	3	13	1	05STB003_1
11	160001	363000	1	203	27	3077	45	50	05STB003_1
11	363001	367000	0	4	129	1547	26	433	05STB003_1
11	367001	369000	1	2	3	7	3	7	05STB003_1
11	370001	371000	0	1	98	98	98	98	05STB003_1
11	371001	655000	1	280	11	3077	94	89	05STB003_1
11	655001	657000	0	2	342	1935	342	676	05STB003_1
11	657001	762000	1	105	14	3077	27	126	05STB003_1
11	762001	788000	0	26	3	806	3	29	05STB003_1
11	788001	791000	1	3	13	162	16	3	05STB003_1
11	791001	809000	0	18	16	994	58	16	05STB003_1
11	809001	974000	1	165	4	3077	47	58	05STB003_1
11	974001	988000	3	14	6	37	19	7	05STB003_1
11	988001	1128000	1	133	3	3077	6	20	05STB003_1
11	1130001	1145000	0	15	5	379	9	5	05STB003_1
11	1145001	1181000	1	35	7	3077	5	7	05STB003_1
11	1181001	1185000	0	4	5	1768	772	5	05STB003_1
11	1185001	1409000	1	224	4	3077	7	75	05STB003_1
11	1409001	1410000	0	1	276	276	276	276	05STB003_1
11	1410001	1467000	1	57	8	3077	17	9	05STB003_1
11	1467001	1469000	0	2	159	1017	893	17	05STB003_1
11	1469001	1573000	1	104	43	3077	107	46	05STB003_1
11	1573001	1578000	0	5	10	1256	14	107	05STB003_1
11	1583001	1614000	1	28	13	870	3	15	05STB003_1
11	1614001	1624000	3	10	0	2	1	1	05STB003_1
12	1001	14000	1	10	2	73	1	65	05STB003_1
12	17001	26000	4	7	1	3	2	1	05STB003_1
12	26001	84000	1	52	1	3077	3	1	05STB003_1
12	85001	97000	0	12	1	100	2	2	05STB003_1
12	97001	99000	3	2	5	5	2	1	05STB003_1
12	103001	237000	1	129	2	3077	148	2	05STB003_1
12	237001	239000	0	2	1271	2657	1466	473	05STB003_1
12	239001	466000	1	217	23	3077	5	82	05STB003_1
12	466001	477000	0	8	2	179	6	5	05STB003_1
12	479001	507000	1	28	8	3077	6	6	05STB003_1
12	512001	522000	3	10	7	46	25	6	05STB003_1
12	522001	674000	1	152	7	3077	16	47	05STB003_1
12	674001	685000	4	11	1	3	11	2	05STB003_1
12	685001	739000	1	54	22	3077	144	19	05STB003_1
12	739001	745000	0	6	846	3077	1201	298	05STB003_1
12	745001	799000	1	46	37	3077	54	99	05STB003_1
12	799001	802000	0	3	161	2215	80	161	05STB003_1
12	802001	1019000	1	211	37	3077	20	70	05STB003_1
12	1019001	1025000	0	6	11	58	11	20	05STB003_1
12	1025001	1271000	1	231	20	3077	150	11	05STB003_1
12	1271001	1275000	0	4	216	3077	822	1290	05STB003_1
12	1275001	1395000	1	120	26	3077	90	77	05STB003_1
12	1395001	1396000	0	1	232	232	232	232	05STB003_1
12	1396001	1397000	1	1	69	69	69	69	05STB003_1
12	1397001	1399000	0	2	1307	3010	1307	162	05STB003_1
12	1399001	1462624	1	33	1	2939	2	191	05STB003_1
13	1	21000	1	20	1	58	1	56	05STB003_1
13	22001	35000	5	9	2	5	7	1	05STB003_1
13	36001	50000	0	14	2	99	2	6	05STB003_1
13	50001	83000	1	32	3	1575	6	2	05STB003_1
13	83001	92000	5	9	8	11	24	5	05STB003_1
13	92001	237000	1	138	6	3077	15	46	05STB003_1
13	237001	241000	5	4	6	9	16	8	05STB003_1
13	241001	374000	1	108	11	3077	104	36	05STB003_1
13	374001	375000	4	1	3	3	3	3	05STB003_1
13	375001	377000	1	2	81	102	80	98	05STB003_1
13	377001	378000	0	1	686	686	686	686	05STB003_1
13	378001	564000	1	186	11	3077	77	71	05STB003_1
13	564001	565000	0	1	925	925	925	925	05STB003_1
13	565001	598000	1	33	67	2986	143	87	05STB003_1
13	598001	599000	0	1	1692	1692	1692	1692	05STB003_1
13	599001	669000	1	66	30	3077	58	162	05STB003_1
13	669001	670000	2	1	58	58	58	58	05STB003_1
13	670001	718000	1	48	28	3077	152	58	05STB003_1
13	718001	721000	0	3	234	2224	222	322	05STB003_1
13	721001	722000	1	1	70	70	70	70	05STB003_1
13	722001	723000	0	1	1625	1625	1625	1625	05STB003_1
13	723001	834000	1	111	14	3077	172	160	05STB003_1
13	834001	835000	0	1	182	182	182	182	05STB003_1
13	835001	896000	1	61	29	3077	38	29	05STB003_1
13	896001	920000	5	21	7	25	24	8	05STB003_1
13	920001	937000	1	17	2	1201	1	36	05STB003_1
13	937001	947000	4	7	1	3	3	0	05STB003_1
13	948001	988000	1	39	6	3077	86	3	05STB003_1
13	988001	989000	0	1	360	360	360	360	05STB003_1
13	989001	1181000	1	153	0	3077	0	73	05STB003_1
13	1183001	1184000	5	1	2	2	2	2	05STB003_1
13	1184001	1185774	0	2	31	49	31	42	05STB003_1
14	1001	3000	1	2	9	52	2	52	05STB003_1
14	4001	47000	3	36	0	5	5	0	05STB003_1
14	47001	220000	1	159	7	3077	5	5	05STB003_1
14	220001	227000	0	7	5	41	26	5	05STB003_1
14	227001	236000	5	6	8	12	25	10	05STB003_1
14	239001	241000	0	2	23	31	5	30	05STB003_1
14	245001	251000	4	4	1	2	12	1	05STB003_1
14	251001	292000	1	36	5	2619	3	33	05STB003_1
14	292001	299000	4	7	2	5	21	1	05STB003_1
14	299001	534000	1	182	1	3077	2	30	05STB003_1
14	535001	551000	4	13	1	5	20	1	05STB003_1
14	556001	587000	0	28	35	2512	330	26	05STB003_1
14	587001	600000	4	4	4	9	23	7	05STB003_1
14	604001	741000	1	126	0	3077	29	51	05STB003_1
14	741001	760000	0	14	19	290	71	43	05STB003_1
14	760001	773000	1	13	27	143	32	30	05STB003_1
15	13001	87000	1	59	6	1126	39	57	05STB003_1
15	87001	97000	0	5	31	175	32	57	05STB003_1
15	97001	102000	1	5	7	58	5	32	05STB003_1
15	102001	110000	5	4	1	3	4	1	05STB003_1
15	110001	114000	2	4	6	23	2	4	05STB003_1
15	114001	173000	1	50	2	390	18	2	05STB003_1
15	173001	174000	0	1	346	346	346	346	05STB003_1
15	174001	182000	1	8	39	301	19	133	05STB003_1
15	182001	214000	0	23	6	2137	59	19	05STB003_1
15	214001	383000	1	155	11	3077	102	14	05STB003_1
15	383001	389000	0	6	30	1490	214	949	05STB003_1
15	390001	439000	1	44	6	3077	29	82	05STB003_1
15	439001	443000	0	4	83	495	83	127	05STB003_1
15	443001	507000	1	64	5	3077	30	5	05STB003_1
15	507001	511000	0	4	30	657	200	30	05STB003_1
15	511001	563000	1	48	18	2000	67	127	05STB003_1
15	563001	565000	0	2	496	1351	79	890	05STB003_1
15	565001	570000	1	5	2	6	2	5	05STB003_1
15	573001	587000	0	12	3	868	1	2	05STB003_1
15	588001	607000	4	12	0	3	0	0	05STB003_1
15	631001	639000	1	7	1	10	1	9	05STB003_1
16	1	20000	1	3	4	59	4	53	05STB003_1
16	24001	36000	2	12	3	7	2	3	05STB003_1
16	42001	74000	1	22	3	538	6	2	05STB003_1
16	74001	93000	3	19	2	45	4	5	05STB003_1
16	93001	162000	1	69	20	2404	4	4	05STB003_1
16	162001	169000	5	7	2	7	2	2	05STB003_1
16	170001	181000	0	10	1	347	13	1	05STB003_1
16	187001	257000	1	70	6	704	5	13	05STB003_1
16	257001	266000	0	9	5	2043	627	5	05STB003_1
16	266001	277000	1	11	16	142	28	83	05STB003_1
16	277001	278000	0	1	29	29	29	29	05STB003_1
16	278001	284000	1	6	25	108	25	29	05STB003_1
16	284001	285000	0	1	844	844	844	844	05STB003_1
16	285001	301000	1	16	7	221	25	91	05STB003_1
16	301001	304000	0	3	96	1041	34	694	05STB003_1
16	304001	308000	1	4	34	135	78	34	05STB003_1
16	308001	309000	0	1	816	816	816	816	05STB003_1
16	309001	312000	1	3	29	100	93	29	05STB003_1
16	312001	317000	5	5	1	4	2	4	05STB003_1
16	317001	332000	1	15	10	399	23	2	05STB003_1
16	332001	339000	0	6	21	505	92	50	05STB003_1
16	339001	344000	1	5	71	96	101	76	05STB003_1
16	344001	346000	0	2	569	1752	482	569	05STB003_1
16	346001	366000	1	20	3	134	3	83	05STB003_1
16	366001	371000	3	5	3	5	8	2	05STB003_1
16	371001	379000	1	8	7	21	20	8	05STB003_1
16	379001	382000	0	3	21	298	116	21	05STB003_1
16	382001	411000	1	29	17	439	8	74	05STB003_1
16	411001	418000	0	7	8	211	7	8	05STB003_1
16	419001	434000	3	14	1	5	21	2	05STB003_1
16	434001	439000	0	5	66	587	71	67	05STB003_1
16	439001	448000	2	9	1	7	1	5	05STB003_1
16	448001	455000	1	7	11	21	15	1	05STB003_1
16	455001	458000	0	3	15	455	13	15	05STB003_1
16	458001	463000	1	5	13	81	45	13	05STB003_1
16	463001	465000	0	2	110	339	103	110	05STB003_1
16	465001	501000	1	36	4	1128	4	71	05STB003_1
16	501001	506000	5	5	3	5	4	2	05STB003_1
16	506001	515000	1	7	2	30	2	3	05STB003_1
16	520001	528000	0	5	6	172	122	3	05STB003_1
16	528001	547000	1	19	1	63	1	40	05STB003_1
16	547001	557000	2	10	7	23	17	1	05STB003_1
16	557001	607000	0	34	1	3077	1	18	05STB003_1
17	7001	27000	1	13	2	57	2	54	05STB003_1
17	35001	48000	3	5	1	3	2	1	05STB003_1
17	71001	130000	1	52	5	2688	92	7	05STB003_1
17	130001	133000	0	3	92	498	79	92	05STB003_1
17	133001	330000	1	197	8	3077	173	79	05STB003_1
17	330001	331000	0	1	1528	1528	1528	1528	05STB003_1
17	331001	409000	1	75	4	3077	75	272	05STB003_1
17	409001	412000	0	3	83	483	23	300	05STB003_1
17	412001	442000	1	29	8	55	40	23	05STB003_1
17	442001	446000	0	4	117	565	117	147	05STB003_1
17	451001	480000	1	29	18	322	44	22	05STB003_1
17	480001	487000	0	7	2	268	2	113	05STB003_1
17	487001	488000	2	1	1	1	1	1	05STB003_1
17	488001	492000	0	4	47	336	47	45	05STB003_1
17	492001	499000	1	7	27	152	95	33	05STB003_1
17	499001	500000	0	1	365	365	365	365	05STB003_1
17	500001	507000	1	7	24	168	24	98	05STB003_1
17	507001	510000	0	3	4	51	5	51	05STB003_1
17	513001	551000	1	38	12	889	32	5	05STB003_1
17	551001	553000	0	2	112	224	147	50	05STB003_1
17	553001	584000	1	11	3	155	3	85	05STB003_1
18	5001	14000	1	6	6	59	22	57	05STB003_1
18	14001	26000	0	11	25	931	56	25	05STB003_1
18	26001	80000	1	46	13	1290	11	16	05STB003_1
18	80001	110000	3	25	4	57	3	6	05STB003_1
18	110001	164000	1	49	3	491	47	3	05STB003_1
18	164001	169000	0	5	38	482	38	99	05STB003_1
18	169001	275000	1	93	0	664	1	14	05STB003_1
18	277001	294000	0	11	1	119	4	1	05STB003_1
18	295001	369000	1	65	1	1530	39	2	05STB003_1
18	374001	401000	5	16	4	13	16	8	05STB003_1
18	401001	419000	1	18	12	794	12	26	05STB003_1
18	419001	445000	0	16	8	404	115	12	05STB003_1
18	445001	456000	1	11	6	170	14	7	05STB003_1
18	464001	478000	5	14	4	9	3	7	05STB003_1
18	482001	505000	1	19	1	106	1	1	05STB003_1
18	506001	513000	0	6	2	39	2	1	05STB003_1
18	513001	517000	2	4	4	22	6	2	05STB003_1
18	517001	526000	1	9	15	187	15	6	05STB003_1
18	526001	571000	2	25	0	40	1	15	05STB003_1
19	1	9000	1	8	1	70	16	67	05STB003_1
19	9001	18000	0	9	13	54	15	19	05STB003_1
19	18001	91000	1	67	1	2112	4	15	05STB003_1
19	101001	108000	0	7	20	216	3	4	05STB003_1
19	108001	278000	1	170	3	3077	62	3	05STB003_1
19	278001	285000	0	7	3	843	2	107	05STB003_1
19	285001	358000	1	64	5	2393	5	2	05STB003_1
19	365001	378000	5	9	1	3	4	1	05STB003_1
19	378001	458000	1	70	1	2034	3	4	05STB003_1
19	458001	460000	3	2	4	4	14	1	05STB003_1
19	460001	504000	1	38	13	456	70	22	05STB003_1
19	504001	505000	0	1	180	180	180	180	05STB003_1
19	505001	536000	1	30	6	281	6	49	05STB003_1
19	536001	549847	4	5	1	2	1	1	05STB003_1
20	1001	27000	0	23	6	3077	284	6	05STB003_1
20	27001	29000	1	2	67	155	33	154	05STB003_1
20	29001	38000	2	9	2	33	2	33	05STB003_1
20	38001	47000	1	9	20	76	61	2	05STB003_1
20	47001	48000	0	1	586	586	586	586	05STB003_1
20	48001	213000	1	159	12	3077	72	118	05STB003_1
20	213001	214000	0	1	72	72	72	72	05STB003_1
20	214001	215000	1	1	159	159	159	159	05STB003_1
20	215001	216000	0	1	76	76	76	76	05STB003_1
20	216001	318000	1	88	1	3077	1	76	05STB003_1
20	320001	327000	0	6	7	31	13	1	05STB003_1
20	327001	328000	3	1	2	2	2	2	05STB003_1
20	328001	446000	1	106	27	3077	97	55	05STB003_1
20	446001	453000	0	7	40	973	5	362	05STB003_1
20	455001	472000	1	7	0	4	1	1	05STB003_1
21	18001	59000	1	18	5	175	9	57	05STB003_1
21	59001	66000	5	7	2	4	3	3	05STB003_1
21	66001	69000	2	3	5	6	12	3	05STB003_1
21	69001	112000	1	43	6	1469	2	14	05STB003_1
21	112001	118000	3	6	1	4	13	1	05STB003_1
21	118001	208000	1	73	4	2101	4	13	05STB003_1
21	210001	228000	5	18	1	5	10	1	05STB003_1
21	234001	384000	1	150	20	3077	33	12	05STB003_1
21	384001	404000	0	8	3	301	2	168	05STB003_1
21	405001	409213	4	4	1	2	2	1	05STB003_1
1	1	6000	1	3	3	51	2	51	05STB011_1
1	14001	27000	3	5	1	4	5	2	05STB011_1
1	46001	163000	1	87	0	3077	7	8	05STB011_1
1	163001	175000	0	12	7	319	38	7	05STB011_1
1	175001	556000	1	367	12	3077	9	38	05STB011_1
1	556001	560000	5	4	3	4	10	3	05STB011_1
1	560001	667000	1	107	49	3077	78	13	05STB011_1
1	667001	668000	0	1	1456	1456	1456	1456	05STB011_1
1	668001	1873000	1	1176	25	3077	89	174	05STB011_1
1	1873001	1874000	0	1	691	691	691	691	05STB011_1
1	1874001	2172000	1	294	24	3077	161	76	05STB011_1
1	2172001	2173000	0	1	1940	1940	1940	1940	05STB011_1
1	2173001	2431000	1	257	13	3077	223	79	05STB011_1
1	2431001	2444000	0	13	3	3077	3	2008	05STB011_1
1	2446001	2448000	2	2	4	4	21	2	05STB011_1
1	2450001	2458000	0	8	29	3077	198	29	05STB011_1
1	2458001	2766000	1	308	2	3077	2	72	05STB011_1
1	2768001	2800000	0	24	5	2021	7	2	05STB011_1
1	2800001	3760000	1	944	0	3077	1	7	05STB011_1
1	3760001	3782000	3	22	0	5	6	0	05STB011_1
1	3782001	3848000	1	66	20	3077	35	7	05STB011_1
1	3848001	3853000	0	5	5	42	5	42	05STB011_1
1	3853001	3854000	1	1	28	28	28	28	05STB011_1
1	3854001	3858000	0	4	96	3077	1331	143	05STB011_1
1	3858001	4004000	1	135	13	3077	24	126	05STB011_1
1	4004001	4013000	0	9	24	1129	234	24	05STB011_1
1	4013001	4241000	1	221	12	3077	7	86	05STB011_1
1	4241001	4247000	2	6	3	4	12	2	05STB011_1
1	4247001	4722000	1	469	16	3077	38	15	05STB011_1
1	4722001	4724000	0	2	38	1652	276	38	05STB011_1
1	4724001	4796000	1	72	47	3077	155	72	05STB011_1
1	4796001	4797000	0	1	469	469	469	469	05STB011_1
1	4797001	4906000	1	109	69	3077	44	80	05STB011_1
1	4906001	4927000	2	15	2	48	6	44	05STB011_1
1	4927001	4994000	1	67	24	3077	181	7	05STB011_1
1	4994001	4997000	0	3	1831	3077	1855	1932	05STB011_1
1	4997001	5107000	1	110	7	3077	263	149	05STB011_1
1	5107001	5109000	0	2	1560	3077	1036	1560	05STB011_1
1	5109001	5539000	1	396	3	3077	4	89	05STB011_1
1	5539001	5557000	0	17	4	3077	441	4	05STB011_1
1	5557001	5559000	1	2	86	158	86	151	05STB011_1
1	5559001	5560000	0	1	1518	1518	1518	1518	05STB011_1
1	5560001	5844000	1	274	32	3077	176	85	05STB011_1
1	5844001	5846000	0	2	1603	3077	686	2157	05STB011_1
1	5846001	5876000	1	30	20	3077	25	78	05STB011_1
1	5876001	5878000	0	2	1077	2663	1666	25	05STB011_1
1	5878001	5885000	1	7	3	276	3	151	05STB011_1
1	5890001	5894000	0	4	15	121	75	3	05STB011_1
1	5894001	5962000	1	68	24	3077	5	75	05STB011_1
1	5962001	5976000	5	8	1	6	10	2	05STB011_1
1	5982001	6032000	1	40	2	3077	1	12	05STB011_1
1	6044001	6088797	3	20	0	4	1	1	05STB011_1
2	1	94000	1	80	8	3077	48	51	05STB011_1
2	94001	95000	0	1	512	512	512	512	05STB011_1
2	95001	108000	1	13	32	702	99	104	05STB011_1
2	108001	153000	0	35	42	3077	451	376	05STB011_1
2	153001	163000	1	10	23	855	42	83	05STB011_1
2	163001	167000	0	4	38	137	15	60	05STB011_1
2	173001	245000	1	70	2	3077	2	15	05STB011_1
2	245001	254000	2	9	5	9	8	2	05STB011_1
2	259001	383000	1	110	5	3077	93	8	05STB011_1
2	383001	395000	0	11	2	921	1	203	05STB011_1
2	396001	493000	1	92	8	3077	43	1	05STB011_1
2	493001	510000	0	17	43	3077	193	43	05STB011_1
2	510001	808000	1	294	17	3077	6	71	05STB011_1
2	808001	810000	0	2	6	8	8	6	05STB011_1
2	810001	931000	1	107	3	3077	145	5	05STB011_1
2	931001	940000	0	8	19	3077	45	772	05STB011_1
2	940001	1005000	1	60	45	3077	337	45	05STB011_1
2	1005001	1007000	0	2	684	1541	684	891	05STB011_1
2	1007001	1246000	1	225	5	3077	1	399	05STB011_1
2	1246001	1262000	2	11	1	9	6	1	05STB011_1
2	1262001	1494000	1	232	7	3077	4	6	05STB011_1
2	1494001	1509000	0	15	4	667	20	4	05STB011_1
2	1509001	1587000	1	78	10	3077	21	11	05STB011_1
2	1587001	1592000	4	5	2	3	10	2	05STB011_1
2	1592001	1950000	1	316	2	3077	31	15	05STB011_1
2	1950001	1957000	5	7	5	11	9	10	05STB011_1
2	1957001	2007000	1	40	5	3077	233	9	05STB011_1
2	2007001	2008000	0	1	775	775	775	775	05STB011_1
2	2008001	2074000	1	66	60	3077	90	109	05STB011_1
2	2074001	2075000	0	1	104	104	104	104	05STB011_1
2	2075001	2279000	1	202	55	3077	155	102	05STB011_1
2	2279001	2280000	0	1	2079	2079	2079	2079	05STB011_1
2	2280001	2660000	1	371	4	3077	140	94	05STB011_1
2	2660001	2662000	0	2	97	157	97	140	05STB011_1
2	2662001	3392000	1	657	1	3077	154	97	05STB011_1
2	3392001	3402000	5	10	7	39	2	36	05STB011_1
2	3402001	3403000	1	1	7	7	7	7	05STB011_1
2	3403001	3411000	2	8	1	62	8	3	05STB011_1
2	3411001	3517000	1	106	24	3077	94	9	05STB011_1
2	3517001	3519000	0	2	96	1083	11	96	05STB011_1
2	3519001	3596000	1	72	3	3077	1	11	05STB011_1
2	3598001	3637000	0	17	1	1021	489	1	05STB011_1
2	3637001	3797000	1	146	2	3077	1	152	05STB011_1
2	3800001	3803000	5	3	2	3	3	1	05STB011_1
2	3824001	3859000	1	10	3	27	4	9	05STB011_1
3	3001	382000	1	336	5	3077	28	62	05STB011_1
3	382001	383000	0	1	56	56	56	56	05STB011_1
3	383001	387000	1	4	6	62	5	31	05STB011_1
3	387001	392000	5	4	2	3	2	2	05STB011_1
3	392001	409000	0	11	2	31	16	2	05STB011_1
3	409001	524000	1	106	36	3077	61	16	05STB011_1
3	524001	527000	0	3	62	317	127	62	05STB011_1
3	527001	621000	1	72	7	3077	1	92	05STB011_1
3	621001	626000	0	5	1	967	94	1	05STB011_1
3	626001	715000	1	87	64	3077	6	94	05STB011_1
3	715001	718000	3	3	3	6	16	3	05STB011_1
3	718001	782000	1	58	55	3077	103	90	05STB011_1
3	782001	791000	0	9	3	126	2	106	05STB011_1
3	791001	805000	1	9	2	9	13	1	05STB011_1
3	805001	814000	0	8	13	100	33	13	05STB011_1
3	816001	818000	2	2	5	6	5	6	05STB011_1
3	818001	821000	0	3	6	49	49	5	05STB011_1
3	821001	1024000	1	178	4	3077	2	25	05STB011_1
3	1025001	1051000	0	18	0	132	43	2	05STB011_1
3	1051001	1293000	1	233	7	3077	98	43	05STB011_1
3	1293001	1294000	0	1	1682	1682	1682	1682	05STB011_1
3	1294001	1528000	1	218	6	3077	6	74	05STB011_1
3	1528001	1533000	0	5	101	3077	390	6	05STB011_1
3	1533001	1572000	1	35	3	3077	4	126	05STB011_1
3	1575001	1577000	4	2	1	2	19	1	05STB011_1
3	1584001	1592000	0	7	4	60	5	26	05STB011_1
3	1597001	1684000	1	87	10	3077	110	5	05STB011_1
3	1684001	1685000	0	1	860	860	860	860	05STB011_1
3	1685001	1846000	1	161	37	3077	1	93	05STB011_1
3	1846001	1858000	3	12	0	3	10	1	05STB011_1
3	1858001	2402000	1	538	8	3077	97	14	05STB011_1
3	2402001	2403000	0	1	1073	1073	1073	1073	05STB011_1
3	2403001	2421000	1	17	4	1324	1	73	05STB011_1
3	2423001	2441000	3	15	1	6	11	1	05STB011_1
3	2441001	2865000	1	421	8	3077	201	14	05STB011_1
3	2865001	2869000	0	4	107	3077	1053	1719	05STB011_1
3	2869001	3004000	1	125	24	3077	24	86	05STB011_1
3	3004001	3005000	0	1	1043	1043	1043	1043	05STB011_1
3	3005001	3231000	1	224	61	3077	235	97	05STB011_1
3	3231001	3232000	0	1	235	235	235	235	05STB011_1
3	3232001	3304000	1	72	28	3077	18	235	05STB011_1
3	3304001	3305000	3	1	3	3	3	3	05STB011_1
3	3305001	3400000	1	95	18	3077	34	16	05STB011_1
3	3400001	3409000	4	9	2	4	13	3	05STB011_1
3	3409001	3440000	1	31	44	3077	16	47	05STB011_1
3	3440001	3460000	0	11	16	3077	938	16	05STB011_1
3	3460001	3505381	1	27	7	723	7	83	05STB011_1
4	1	9000	1	7	2	54	2	53	05STB011_1
4	10001	15000	0	5	5	200	126	2	05STB011_1
4	15001	94000	1	79	20	3077	116	126	05STB011_1
4	94001	95000	0	1	365	365	365	365	05STB011_1
4	95001	227000	1	112	2	3077	21	216	05STB011_1
4	227001	290000	0	49	1	2948	86	34	05STB011_1
4	290001	292000	1	2	36	88	33	82	05STB011_1
4	292001	312000	0	20	33	3077	389	33	05STB011_1
4	312001	681000	1	368	2	3077	14	88	05STB011_1
4	681001	704000	0	15	11	145	57	16	05STB011_1
4	704001	969000	1	250	49	3077	5	57	05STB011_1
4	969001	978000	0	4	3	273	4	5	05STB011_1
4	983001	1529000	1	525	4	3077	2	4	05STB011_1
4	1531001	1595000	0	53	1	252	5	2	05STB011_1
4	1595001	1599000	4	4	2	3	10	2	05STB011_1
4	1599001	2011000	1	399	3	3077	17	45	05STB011_1
4	2011001	2017000	0	6	11	56	13	17	05STB011_1
4	2017001	2172000	1	155	75	3077	125	13	05STB011_1
4	2172001	2173000	0	1	230	230	230	230	05STB011_1
4	2173001	2640000	1	450	5	3077	7	174	05STB011_1
4	2640001	2642000	0	2	5	7	8	7	05STB011_1
4	2642001	2651000	5	7	6	11	6	6	05STB011_1
4	2664001	2668000	0	3	2	3	5	2	05STB011_1
4	2678001	2693000	5	15	4	12	19	3	05STB011_1
4	2693001	2695000	1	2	37	60	42	37	05STB011_1
4	2695001	2697000	0	2	42	1415	1408	42	05STB011_1
4	2697001	2716000	1	19	22	462	61	122	05STB011_1
4	2716001	2719000	0	3	67	586	261	67	05STB011_1
4	2719001	2877000	1	142	1	3077	3	3	05STB011_1
5	1	17000	1	11	0	55	1	54	05STB011_1
5	18001	36000	0	6	11	59	12	1	05STB011_1
5	56001	102000	1	46	6	2693	183	12	05STB011_1
5	102001	104000	0	2	1515	3077	50	1515	05STB011_1
5	104001	252000	1	124	11	3077	66	50	05STB011_1
5	252001	254000	0	2	39	376	39	129	05STB011_1
5	254001	318000	1	59	17	3077	26	39	05STB011_1
5	318001	327000	0	9	3	75	1	26	05STB011_1
5	328001	688000	1	330	4	3077	31	1	05STB011_1
5	688001	690000	0	2	179	441	2	34	05STB011_1
5	690001	938000	1	245	0	3077	2	1	05STB011_1
5	939001	949000	0	10	14	87	14	2	05STB011_1
5	949001	959000	2	8	1	3	3	2	05STB011_1
5	959001	966000	5	4	6	10	17	3	05STB011_1
5	987001	1077000	1	82	23	3077	45	20	05STB011_1
5	1077001	1087000	0	5	17	657	231	45	05STB011_1
5	1087001	1413000	1	313	28	3077	53	66	05STB011_1
5	1413001	1414000	0	1	1753	1753	1753	1753	05STB011_1
5	1414001	2308000	1	816	1	3077	3	101	05STB011_1
5	2308001	2318000	4	10	1	4	11	1	05STB011_1
5	2318001	2376000	1	58	16	3077	13	14	05STB011_1
5	2376001	2395000	3	14	1	7	2	4	05STB011_1
5	2400001	2431000	1	31	7	3077	106	2	05STB011_1
5	2431001	2432000	0	1	485	485	485	485	05STB011_1
5	2432001	2589000	1	152	59	3077	449	81	05STB011_1
5	2589001	2590000	0	1	1860	1860	1860	1860	05STB011_1
5	2590001	2716000	1	115	4	3077	99	353	05STB011_1
5	2716001	2718000	0	2	99	706	642	99	05STB011_1
5	2718001	2759000	1	41	12	3077	34	197	05STB011_1
5	2759001	2766000	0	7	188	3077	303	88	05STB011_1
5	2766001	2784000	1	18	13	947	14	78	05STB011_1
5	2784001	2786000	3	2	2	2	4	2	05STB011_1
5	2786001	2800000	1	14	3	236	129	4	05STB011_1
5	2800001	2810000	0	7	6	375	6	130	05STB011_1
5	2830001	2861803	1	9	1	16	1	9	05STB011_1
6	1	58000	1	18	1	80	3	49	05STB011_1
6	62001	65000	0	3	72	199	87	3	05STB011_1
6	65001	97000	1	32	8	1638	1	81	05STB011_1
6	97001	104000	0	7	1	86	85	1	05STB011_1
6	104001	124000	1	20	11	3077	19	11	05STB011_1
6	124001	134000	0	10	17	188	21	19	05STB011_1
6	134001	218000	1	70	49	3077	30	21	05STB011_1
6	218001	231000	0	13	30	3077	49	30	05STB011_1
6	231001	236000	1	5	55	557	116	49	05STB011_1
6	236001	237000	0	1	1227	1227	1227	1227	05STB011_1
6	237001	423000	1	186	14	3077	15	100	05STB011_1
6	423001	430000	0	7	15	69	15	15	05STB011_1
6	430001	431000	2	1	2	2	2	2	05STB011_1
6	431001	440000	0	9	3	19	3	4	05STB011_1
6	442001	451000	2	8	1	5	2	2	05STB011_1
6	454001	457000	5	3	3	5	4	2	05STB011_1
6	458001	612000	1	142	3	3077	41	3	05STB011_1
6	612001	625000	0	13	96	3077	65	324	05STB011_1
6	625001	643000	1	6	6	18	26	14	05STB011_1
6	643001	650000	0	7	699	3077	972	50	05STB011_1
6	650001	734000	1	79	3	3077	4	127	05STB011_1
6	734001	754000	0	16	1	117	2	4	05STB011_1
6	754001	783000	1	23	1	808	0	2	05STB011_1
6	786001	798000	5	6	1	4	1	1	05STB011_1
6	798001	805000	1	5	2	10	5	1	05STB011_1
6	805001	806000	5	1	2	2	2	2	05STB011_1
6	810001	1439000	1	592	3	3077	13	7	05STB011_1
6	1439001	1463000	0	24	13	3077	426	13	05STB011_1
6	1463001	1597000	1	129	4	3077	5	140	05STB011_1
6	1602001	1606000	0	4	31	122	8	5	05STB011_1
6	1610001	1619000	5	9	6	28	26	7	05STB011_1
6	1619001	1632000	0	7	12	70	14	22	05STB011_1
6	1632001	1881000	1	225	38	3077	45	14	05STB011_1
6	1881001	1885000	0	4	45	3077	1787	45	05STB011_1
6	1885001	2209000	1	286	0	3077	9	138	05STB011_1
6	2209001	2217000	2	5	4	35	8	9	05STB011_1
6	2225001	2589000	1	318	3	3077	203	8	05STB011_1
6	2589001	2593000	0	4	649	3077	7	899	05STB011_1
6	2593001	2672000	1	78	1	3077	3	7	05STB011_1
6	2672001	2674951	0	3	15	27	22	3	05STB011_1
7	1	92000	1	87	15	3077	78	63	05STB011_1
7	92001	102000	0	10	442	3077	729	1393	05STB011_1
7	102001	106000	1	4	23	90	41	83	05STB011_1
7	106001	114000	0	8	131	2879	199	206	05STB011_1
7	114001	116000	1	2	34	102	50	99	05STB011_1
7	116001	119000	0	3	26	323	26	55	05STB011_1
7	119001	159000	1	35	8	859	52	22	05STB011_1
7	159001	173000	0	9	8	2243	10	408	05STB011_1
7	179001	259000	1	79	15	3077	92	10	05STB011_1
7	259001	264000	0	5	260	1971	372	276	05STB011_1
7	264001	322000	1	58	70	3077	144	73	05STB011_1
7	322001	324000	0	2	438	1765	438	284	05STB011_1
7	324001	342000	1	18	2	3037	20	94	05STB011_1
7	342001	353000	0	11	63	904	69	135	05STB011_1
7	353001	355000	3	2	2	2	6	2	05STB011_1
7	355001	576000	1	218	7	3077	77	7	05STB011_1
7	576001	598000	5	13	4	15	16	12	05STB011_1
7	599001	761000	1	148	11	3077	16	32	05STB011_1
7	761001	796000	0	23	10	271	25	16	05STB011_1
7	796001	800000	2	3	1	2	3	2	05STB011_1
7	802001	809000	0	7	23	522	100	3	05STB011_1
7	809001	932000	1	123	24	3077	8	100	05STB011_1
7	933001	943000	0	10	6	140	12	8	05STB011_1
7	945001	1095000	1	140	19	3077	154	12	05STB011_1
7	1095001	1097000	0	2	154	1886	1340	154	05STB011_1
7	1097001	1269000	1	172	4	3077	4	91	05STB011_1
7	1282001	1288000	5	5	2	4	0	2	05STB011_1
7	1289001	1316000	1	26	1	2285	33	0	05STB011_1
7	1316001	1332000	0	16	46	3077	1554	41	05STB011_1
7	1332001	1404000	1	71	61	3077	267	144	05STB011_1
7	1404001	1405000	0	1	476	476	476	476	05STB011_1
7	1405001	1475000	1	61	36	3077	98	95	05STB011_1
7	1475001	1476000	0	1	1776	1776	1776	1776	05STB011_1
7	1476001	1718000	1	228	12	3077	2	171	05STB011_1
7	1718001	1725000	4	7	1	3	13	1	05STB011_1
7	1725001	1835000	1	88	1	3077	1	27	05STB011_1
7	1835001	1837000	5	2	3	3	6	1	05STB011_1
7	1837001	1843000	0	6	3	7	5	4	05STB011_1
7	1843001	1921000	1	78	24	3077	51	5	05STB011_1
7	1921001	1922000	0	1	948	948	948	948	05STB011_1
7	1922001	1929000	1	7	17	150	17	74	05STB011_1
7	1929001	1932000	0	3	18	1657	1304	17	05STB011_1
7	1932001	2024000	1	92	25	3077	76	76	05STB011_1
7	2024001	2025000	0	1	1220	1220	1220	1220	05STB011_1
7	2025001	2029000	1	4	77	145	4	80	05STB011_1
7	2029001	2030000	0	1	4	4	4	4	05STB011_1
7	2030001	2103000	1	73	12	1889	54	4	05STB011_1
7	2103001	2104000	0	1	85	85	85	85	05STB011_1
7	2104001	2127000	1	23	16	683	25	66	05STB011_1
7	2127001	2131000	0	4	20	2101	63	525	05STB011_1
7	2131001	2133000	1	2	84	103	58	63	05STB011_1
7	2133001	2142000	0	9	51	3077	52	58	05STB011_1
7	2142001	2144000	1	2	70	76	144	51	05STB011_1
7	2144001	2151000	0	7	6	3077	51	982	05STB011_1
7	2151001	2166000	1	15	37	582	93	51	05STB011_1
7	2166001	2168000	0	2	114	637	559	114	05STB011_1
7	2168001	2171000	1	3	84	249	165	84	05STB011_1
7	2171001	2174000	0	3	121	819	34	549	05STB011_1
7	2174001	2182000	1	8	15	57	37	34	05STB011_1
7	2182001	2187000	0	5	84	1455	102	84	05STB011_1
7	2187001	2193000	1	6	11	97	81	82	05STB011_1
7	2193001	2195000	0	2	92	392	92	322	05STB011_1
7	2195001	2224000	1	29	46	1971	138	73	05STB011_1
7	2224001	2225000	0	1	243	243	243	243	05STB011_1
7	2225001	2278000	1	47	31	2374	122	73	05STB011_1
7	2278001	2279000	0	1	1209	1209	1209	1209	05STB011_1
7	2279001	2323000	1	44	3	1367	2	94	05STB011_1
7	2323001	2332000	5	9	3	6	15	1	05STB011_1
7	2332001	2375000	1	36	25	1357	68	36	05STB011_1
7	2375001	2376000	0	1	197	197	197	197	05STB011_1
7	2376001	2430000	1	54	8	1578	156	71	05STB011_1
7	2430001	2431000	0	1	191	191	191	191	05STB011_1
7	2431001	2471000	1	40	27	2096	28	92	05STB011_1
7	2471001	2472000	0	1	1505	1505	1505	1505	05STB011_1
7	2472001	2514000	1	42	59	3077	33	98	05STB011_1
7	2514001	2516000	0	2	32	38	22	33	05STB011_1
7	2516001	2528000	3	7	0	2	1	1	05STB011_1
7	2531001	2536000	0	5	7	60	8	2	05STB011_1
7	2536001	2549000	3	6	0	2	2	1	05STB011_1
7	2549001	2553000	0	4	12	376	215	2	05STB011_1
7	2553001	2665000	1	70	31	3077	49	32	05STB011_1
8	1	40000	1	35	6	465	77	58	05STB011_1
8	40001	41000	0	1	251	251	251	251	05STB011_1
8	41001	198000	1	126	19	3077	153	76	05STB011_1
8	198001	201000	0	3	158	373	166	159	05STB011_1
8	201001	250000	1	47	13	3077	85	76	05STB011_1
8	250001	251000	0	1	1274	1274	1274	1274	05STB011_1
8	251001	269000	1	18	77	2760	149	84	05STB011_1
8	269001	272000	0	3	142	784	92	300	05STB011_1
8	272001	289000	1	13	57	197	99	77	05STB011_1
8	295001	302000	0	7	551	3077	1066	634	05STB011_1
8	302001	511000	1	201	21	3077	71	83	05STB011_1
8	511001	515000	0	4	446	3077	446	581	05STB011_1
8	515001	528000	1	13	41	1646	99	99	05STB011_1
8	528001	534000	0	6	929	3077	1444	929	05STB011_1
8	534001	544000	1	10	9	719	3	214	05STB011_1
8	548001	564000	0	12	1	37	5	2	05STB011_1
8	564001	566000	5	2	3	3	2	2	05STB011_1
8	566001	577000	0	11	2	90	3	2	05STB011_1
8	577001	606000	2	17	0	8	1	1	05STB011_1
8	606001	622000	4	12	2	5	21	1	05STB011_1
8	622001	624000	0	2	34	87	8	84	05STB011_1
8	628001	736000	1	104	3	3077	17	8	05STB011_1
8	736001	737000	0	1	116	116	116	116	05STB011_1
8	737001	853000	1	114	20	3077	140	76	05STB011_1
8	853001	854000	0	1	1314	1314	1314	1314	05STB011_1
8	854001	1073000	1	219	68	3077	229	73	05STB011_1
8	1073001	1075000	0	2	181	1551	181	1449	05STB011_1
8	1075001	1551000	1	476	28	3077	324	103	05STB011_1
8	1551001	1552000	0	1	324	324	324	324	05STB011_1
8	1552001	1826000	1	257	1	3077	2	324	05STB011_1
8	1826001	1832000	5	4	2	4	5	1	05STB011_1
8	1832001	1844000	0	12	3	1209	339	3	05STB011_1
8	1844001	1931000	1	87	35	3077	151	76	05STB011_1
8	1931001	1933000	0	2	881	1819	1018	881	05STB011_1
8	1933001	1996000	1	59	42	3077	78	86	05STB011_1
8	1996001	1997000	0	1	562	562	562	562	05STB011_1
8	1997001	2068000	1	66	39	3077	184	80	05STB011_1
8	2068001	2075000	0	7	487	3077	1344	1780	05STB011_1
8	2075001	2077000	1	2	82	93	85	84	05STB011_1
8	2077001	2078000	0	1	1270	1270	1270	1270	05STB011_1
8	2078001	2079000	1	1	72	72	72	72	05STB011_1
8	2079001	2098000	0	16	4	139	79	6	05STB011_1
8	2098001	2119000	1	21	22	1869	11	74	05STB011_1
8	2119001	2126000	0	7	11	170	23	11	05STB011_1
8	2126001	2282000	1	146	4	3077	11	23	05STB011_1
8	2282001	2302000	0	16	0	97	4	11	05STB011_1
8	2304001	2316000	5	9	1	3	3	1	05STB011_1
8	2337001	2394000	1	42	2	3077	1	8	05STB011_1
8	2396001	2410000	4	8	0	3	1	0	05STB011_1
8	2415001	2443000	0	21	1	9	2	2	05STB011_1
9	18001	22000	1	4	66	256	60	69	05STB011_1
9	22001	31000	0	4	56	268	59	60	05STB011_1
9	31001	53000	1	22	69	821	17	59	05STB011_1
9	53001	111000	0	48	7	675	80	17	05STB011_1
9	111001	128000	1	17	15	2052	14	78	05STB011_1
9	128001	129000	0	1	46	46	46	46	05STB011_1
9	129001	184000	1	55	15	3077	83	15	05STB011_1
9	184001	188000	0	4	31	1421	31	687	05STB011_1
9	188001	239000	1	42	3	1414	25	31	05STB011_1
9	239001	241000	0	2	9	33	4	33	05STB011_1
9	246001	251000	5	3	1	3	13	1	05STB011_1
9	253001	344000	1	91	26	3077	61	23	05STB011_1
9	344001	347000	0	3	46	599	44	486	05STB011_1
9	347001	385000	1	38	12	3077	50	44	05STB011_1
9	385001	408000	4	23	2	7	14	3	05STB011_1
9	408001	486000	1	72	30	3077	108	36	05STB011_1
9	486001	494000	0	8	79	3077	459	1068	05STB011_1
9	494001	558000	1	60	16	3077	5	75	05STB011_1
9	558001	569000	0	5	5	171	51	5	05STB011_1
9	569001	703000	1	113	10	3077	18	14	05STB011_1
9	703001	704000	0	1	412	412	412	412	05STB011_1
9	704001	1052000	1	326	6	3077	2	88	05STB011_1
9	1052001	1066000	4	10	0	3	1	1	05STB011_1
9	1070001	1386000	1	295	1	3077	1	1	05STB011_1
9	1387001	1392000	3	5	1	2	4	0	05STB011_1
9	1398001	1414000	0	16	1	80	3	4	05STB011_1
9	1414001	1426000	5	12	2	6	5	2	05STB011_1
9	1426001	1441000	0	15	3	36	7	4	05STB011_1
9	1441001	1450000	4	9	2	5	2	2	05STB011_1
9	1450001	1840000	1	380	1	3077	17	2	05STB011_1
9	1843001	1863000	0	19	3	2266	4	18	05STB011_1
9	1863001	2119000	1	234	2	3077	31	4	05STB011_1
9	2119001	2123000	0	4	117	543	11	117	05STB011_1
9	2128001	2142475	3	13	0	2	1	1	05STB011_1
10	1	28000	1	21	5	721	40	51	05STB011_1
10	28001	29000	0	1	635	635	635	635	05STB011_1
10	29001	65000	1	36	37	3077	81	81	05STB011_1
10	65001	66000	0	1	1762	1762	1762	1762	05STB011_1
10	66001	87000	1	21	77	2490	97	120	05STB011_1
10	87001	88000	0	1	1670	1670	1670	1670	05STB011_1
10	88001	324000	1	231	19	3077	76	234	05STB011_1
10	324001	325000	0	1	238	238	238	238	05STB011_1
10	325001	343000	1	18	70	2205	78	180	05STB011_1
10	343001	344000	0	1	1112	1112	1112	1112	05STB011_1
10	344001	534000	1	190	32	3077	210	67	05STB011_1
10	534001	535000	0	1	210	210	210	210	05STB011_1
10	535001	697000	1	162	67	3077	145	109	05STB011_1
10	697001	698000	0	1	794	794	794	794	05STB011_1
10	698001	836000	1	138	72	3077	88	192	05STB011_1
10	836001	838000	0	2	21	272	22	272	05STB011_1
10	838001	841000	1	3	14	127	14	22	05STB011_1
10	841001	842000	0	1	1755	1755	1755	1755	05STB011_1
10	842001	1130000	1	278	6	3077	67	75	05STB011_1
10	1130001	1133000	0	3	67	336	224	67	05STB011_1
10	1133001	1219000	1	75	8	3077	85	147	05STB011_1
10	1219001	1221000	0	2	85	838	293	85	05STB011_1
10	1221001	1335000	1	94	7	3077	12	73	05STB011_1
10	1335001	1336000	0	1	1041	1041	1041	1041	05STB011_1
10	1336001	1353000	1	17	5	2019	77	5	05STB011_1
10	1353001	1354000	0	1	77	77	77	77	05STB011_1
10	1355001	1533000	1	158	1	3077	7	3	05STB011_1
10	1533001	1535000	2	2	7	47	24	7	05STB011_1
10	1535001	1548000	1	13	16	525	6	24	05STB011_1
10	1548001	1562000	0	12	6	390	121	6	05STB011_1
10	1562001	1568000	4	6	1	3	5	2	05STB011_1
10	1568001	1580000	0	9	2	11	1	7	05STB011_1
10	1582001	1682575	1	68	0	3077	2	1	05STB011_1
11	1	21000	0	14	4	3077	19	5	05STB011_1
11	27001	34000	5	6	2	5	2	4	05STB011_1
11	34001	362000	1	320	2	3077	44	1	05STB011_1
11	362001	369000	0	7	8	1510	8	50	05STB011_1
11	370001	371000	1	1	20	20	20	20	05STB011_1
11	371001	378000	0	7	92	3077	1095	177	05STB011_1
11	378001	641000	1	259	11	3077	5	224	05STB011_1
11	641001	644000	0	3	5	116	58	5	05STB011_1
11	644001	655000	1	11	25	829	95	40	05STB011_1
11	655001	657000	0	2	180	1754	180	515	05STB011_1
11	657001	762000	1	105	2	3077	2	111	05STB011_1
11	762001	774000	3	12	2	6	11	1	05STB011_1
11	774001	779000	0	5	10	25	18	11	05STB011_1
11	779001	780000	4	1	3	3	3	3	05STB011_1
11	780001	789000	0	9	6	214	6	42	05STB011_1
11	789001	799000	1	10	17	263	20	6	05STB011_1
11	799001	809000	0	10	27	251	60	20	05STB011_1
11	809001	974000	1	165	11	3077	38	60	05STB011_1
11	974001	988000	3	14	6	19	20	8	05STB011_1
11	988001	1113000	1	121	3	3077	139	22	05STB011_1
11	1113001	1114000	2	1	23	23	23	23	05STB011_1
11	1117001	1128000	1	11	5	1506	3	39	05STB011_1
11	1130001	1146000	2	16	2	15	4	2	05STB011_1
11	1147001	1180000	1	33	11	3077	176	4	05STB011_1
11	1180001	1183000	4	3	3	5	7	4	05STB011_1
11	1183001	1294000	1	111	34	3077	5	8	05STB011_1
11	1294001	1307000	0	13	5	19	16	5	05STB011_1
11	1307001	1624000	1	309	1	3077	2	16	05STB011_1
12	1001	14000	1	10	2	70	1	63	05STB011_1
12	17001	29000	3	10	1	4	4	1	05STB011_1
12	29001	34000	1	5	83	503	262	5	05STB011_1
12	34001	36000	0	2	339	884	339	624	05STB011_1
12	36001	84000	1	42	19	3077	3	44	05STB011_1
12	85001	97000	0	12	1	95	2	3	05STB011_1
12	97001	99000	4	2	3	3	7	1	05STB011_1
12	103001	237000	1	129	0	3077	149	1	05STB011_1
12	237001	239000	0	2	1252	2572	1400	364	05STB011_1
12	239001	348000	1	104	17	3077	35	84	05STB011_1
12	348001	351000	0	3	56	3011	509	56	05STB011_1
12	351001	466000	1	110	34	3077	6	75	05STB011_1
12	466001	477000	0	8	3	138	6	5	05STB011_1
12	479001	507000	1	28	7	3077	5	6	05STB011_1
12	512001	522000	4	10	5	20	20	5	05STB011_1
12	522001	674000	1	152	8	3077	11	58	05STB011_1
12	674001	680000	0	6	9	45	12	11	05STB011_1
12	680001	1069000	1	375	10	3077	17	11	05STB011_1
12	1069001	1073000	0	4	1764	3077	1797	17	05STB011_1
12	1073001	1105000	1	31	13	2669	14	93	05STB011_1
12	1105001	1108000	0	3	77	822	77	14	05STB011_1
12	1108001	1271000	1	149	24	3077	151	72	05STB011_1
12	1271001	1275000	0	4	242	3077	708	1182	05STB011_1
12	1275001	1395000	1	120	29	3077	89	78	05STB011_1
12	1395001	1396000	0	1	191	191	191	191	05STB011_1
12	1396001	1397000	1	1	69	69	69	69	05STB011_1
12	1397001	1399000	0	2	1103	2837	1103	126	05STB011_1
12	1399001	1462624	1	33	1	2896	1	210	05STB011_1
13	1	21000	1	20	0	59	1	58	05STB011_1
13	22001	30000	2	8	1	5	3	1	05STB011_1
13	34001	44000	5	9	2	7	11	2	05STB011_1
13	44001	83000	1	38	2	1500	4	10	05STB011_1
13	83001	92000	0	9	4	93	28	5	05STB011_1
13	92001	377000	1	253	2	3077	69	28	05STB011_1
13	377001	378000	0	1	687	687	687	687	05STB011_1
13	378001	564000	1	186	11	3077	78	70	05STB011_1
13	564001	565000	0	1	940	940	940	940	05STB011_1
13	565001	621000	1	56	66	3077	121	88	05STB011_1
13	621001	623000	0	2	790	2289	790	121	05STB011_1
13	623001	718000	1	91	31	3077	153	126	05STB011_1
13	718001	721000	0	3	192	1986	234	240	05STB011_1
13	721001	722000	1	1	70	70	70	70	05STB011_1
13	722001	723000	0	1	1571	1571	1571	1571	05STB011_1
13	723001	855000	1	132	15	3077	100	149	05STB011_1
13	855001	856000	0	1	161	161	161	161	05STB011_1
13	856001	896000	1	40	50	3077	60	92	05STB011_1
13	896001	912000	0	16	12	615	4	60	05STB011_1
13	915001	1025000	1	96	2	3077	196	3	05STB011_1
13	1025001	1027000	0	2	214	550	136	214	05STB011_1
13	1027001	1049000	1	14	1	120	2	112	05STB011_1
13	1049001	1052000	0	3	2	40	40	2	05STB011_1
13	1052001	1069000	1	17	16	3077	11	16	05STB011_1
13	1069001	1083000	0	14	1	33	1	10	05STB011_1
13	1083001	1184000	1	77	0	3077	2	1	05STB011_1
13	1184001	1185774	5	2	4	4	4	1	05STB011_1
14	1001	2000	1	1	44	44	44	44	05STB011_1
14	2001	32000	4	23	0	4	1	0	05STB011_1
14	33001	41000	1	8	2	9	8	1	05STB011_1
14	41001	47000	5	6	1	3	3	2	05STB011_1
14	47001	215000	1	154	7	3077	4	3	05STB011_1
14	215001	227000	0	12	4	152	32	4	05STB011_1
14	227001	251000	4	12	1	5	9	3	05STB011_1
14	251001	280000	1	29	34	2644	44	12	05STB011_1
14	280001	281000	5	1	5	5	5	5	05STB011_1
14	286001	291000	1	5	41	355	2	41	05STB011_1
14	291001	299000	2	8	1	4	12	1	05STB011_1
14	299001	368000	1	60	3	3077	160	13	05STB011_1
14	368001	456000	0	62	6	3077	4	1147	05STB011_1
14	456001	474000	1	12	4	27	26	4	05STB011_1
14	474001	482000	0	8	42	2919	73	27	05STB011_1
14	482001	504000	1	22	22	1088	8	23	05STB011_1
14	509001	512000	5	3	1	2	1	1	05STB011_1
14	512001	529000	1	13	1	103	8	1	05STB011_1
14	532001	574000	4	30	1	9	9	2	05STB011_1
14	574001	609000	0	22	6	3077	43	8	05STB011_1
14	609001	740000	1	120	4	3077	38	43	05STB011_1
14	740001	752000	0	12	18	119	21	56	05STB011_1
14	757001	770000	1	13	13	130	13	20	05STB011_1
14	770001	773000	3	3	3	4	3	3	05STB011_1
15	13001	102000	1	69	5	1219	32	45	05STB011_1
15	102001	114000	0	8	21	821	41	37	05STB011_1
15	114001	120000	1	6	15	39	36	15	05STB011_1
15	120001	121000	0	1	93	93	93	93	05STB011_1
15	121001	195000	1	64	6	712	3	24	05STB011_1
15	200001	210000	3	7	1	4	14	1	05STB011_1
15	210001	244000	1	34	13	468	6	15	05STB011_1
15	244001	254000	0	6	5	307	190	6	05STB011_1
15	254001	507000	1	237	8	3077	29	81	05STB011_1
15	507001	511000	0	4	29	635	227	29	05STB011_1
15	511001	525000	1	14	4	685	4	81	05STB011_1
15	529001	530000	0	1	334	334	334	334	05STB011_1
15	530001	542000	1	12	39	705	137	112	05STB011_1
15	542001	543000	0	1	137	137	137	137	05STB011_1
15	543001	578000	1	31	12	857	42	94	05STB011_1
15	578001	594000	0	14	7	386	6	112	05STB011_1
15	601001	607000	5	6	2	3	13	2	05STB011_1
15	631001	639000	1	7	13	31	16	20	05STB011_1
16	1	77000	1	40	6	688	28	53	05STB011_1
16	77001	91000	0	14	10	1523	11	73	05STB011_1
16	91001	94000	2	3	1	3	2	3	05STB011_1
16	94001	112000	1	18	21	516	21	2	05STB011_1
16	112001	113000	0	1	659	659	659	659	05STB011_1
16	113001	130000	1	17	22	542	60	80	05STB011_1
16	130001	131000	0	1	351	351	351	351	05STB011_1
16	131001	163000	1	32	3	1347	3	116	05STB011_1
16	163001	169000	5	6	8	12	2	3	05STB011_1
[truncated: 999,933+ more rows]

## Sheet: S6
Supplementary Data 6: Enrichment of gene ontology terms in CNV genes
go_term	GO.ID	Term	Annotated	Significant	Expected	p-value	ontology	fold
GO:0140096|catalytic activity, acting on a protein	GO:0140096	catalytic activity, acting on a protein	370	96	74.31	0.0025	MF	1.29189
GO:0004252|serine-type endopeptidase activity	GO:0004252	serine-type endopeptidase activity	21	10	4.22	0.0041	MF	2.36967
GO:0019748|secondary metabolic process	GO:0019748	secondary metabolic process	37	17	9.93	0.0085	BP	1.71198
GO:0008233|peptidase activity	GO:0008233	peptidase activity	148	42	29.72	0.0087	MF	1.41319
GO:0016209|antioxidant activity	GO:0016209	antioxidant activity	41	15	8.23	0.0103	MF	1.8226
GO:0016860|intramolecular oxidoreductase activity	GO:0016860	intramolecular oxidoreductase activity	9	5	1.81	0.0198	MF	2.76243
GO:0009403|toxin biosynthetic process	GO:0009403	toxin biosynthetic process	34	15	9.12	0.0203	BP	1.64474
GO:0009404|toxin metabolic process	GO:0009404	toxin metabolic process	34	15	9.12	0.0203	BP	1.64474
GO:0043385|mycotoxin metabolic process	GO:0043385	mycotoxin metabolic process	34	15	9.12	0.0203	BP	1.64474
GO:0043386|mycotoxin biosynthetic process	GO:0043386	mycotoxin biosynthetic process	34	15	9.12	0.0203	BP	1.64474
GO:0044550|secondary metabolite biosynthetic proces...	GO:0044550	secondary metabolite biosynthetic proces...	35	15	9.39	0.0271	BP	1.59744
GO:0004175|endopeptidase activity	GO:0004175	endopeptidase activity	86	25	17.27	0.0284	MF	1.4476
GO:0003824|catalytic activity	GO:0003824	catalytic activity	1966	420	394.86	0.0295	MF	1.06367
GO:0016684|oxidoreductase activity, acting on perox...	GO:0016684	oxidoreductase activity, acting on perox...	35	12	7.03	0.0348	MF	1.70697
GO:0005506|iron ion binding	GO:0005506	iron ion binding	84	24	16.87	0.0381	MF	1.42264
GO:0003756|protein disulfide isomerase activity	GO:0003756	protein disulfide isomerase activity	2	2	0.4	0.0403	MF	5
GO:0016864|intramolecular oxidoreductase activity, ...	GO:0016864	intramolecular oxidoreductase activity, ...	2	2	0.4	0.0403	MF	5
GO:0046914|transition metal ion binding	GO:0046914	transition metal ion binding	145	38	29.12	0.0417	MF	1.30495
GO:0004185|serine-type carboxypeptidase activity	GO:0004185	serine-type carboxypeptidase activity	14	6	2.81	0.0444	MF	2.13523
GO:0070008|serine-type exopeptidase activity	GO:0070008	serine-type exopeptidase activity	14	6	2.81	0.0444	MF	2.13523

## Sheet: S7
Supplementary Data 7: Vst values and functional annotation for CNV genes
Gene_id	Fst	chr	start	end	SignalP	TMHMM	Secretome	EffectorP2.0_Classification	EffectorP2.0_PostProb	Localizer_Chloroplast	Localizer_Mitochondria	Localizer_Nucleus	prot_length	cys_perc	PFAM	IPR_description	GOterms	Pathway	CDD	ProSiteProfiles	SMART	SUPERFAMILY	TIGRFAM	Hamap
Zt09_1_00020	-0.0117	1	153146	154358	NA	NA			NA				381	3.4	FMN-dependent dehydrogenase	FMN-dependent alpha-hydroxy acid dehydrogenase	active site	FMN-dependent dehydrogenase	Alpha-hydroxy acid dehydrogenase	FMN-dependent	FMN hydroxy acid dehydrogenase domain	Aldolase-type TIM barrel	GO:0016491|GO:0055114|GO:0016491|GO:0010181|GO:0016491|GO:0055114|GO:0003824	Reactome: R-HSA-9033241	Alpha-hydroxy acid dehydrogenase	FMN-dependent	FMN hydroxy acid dehydrogenase domain
Zt09_1_00021	-0.0099	1	154820	155431	NA	NA			NA				203	1
Zt09_1_00022	-0.0327	1	155512	156639	NA	2			NA				319	NA	Predicted membrane protein (DUF2231)	Domain of unknown function DUF2231	transmembrane
Zt09_1_00024	-0.0362	1	176417	177190	NA	NA			NA				235	0.4	Phosphoribosyl transferase domain	Adenine phosphoribosyl transferase	Phosphoribosyltransferase-like	Phosphoribosyltransferase domain	GO:0003999|GO:0005737|GO:0006168|GO:0009116	KEGG: 00230+2.4.2.7|MetaCyc: PWY-6605|MetaCyc: PWY-6610|MetaCyc: PWY-7805|MetaCyc: PWY-7807|Reactome: R-HSA-6798695|Reactome: R-HSA-74217	Phosphoribosyltransferase domain			Phosphoribosyltransferase-like	Adenine phosphoribosyl transferase	Adenine phosphoribosyl transferase
Zt09_1_00027	0.001	1	189667	192295	NA	NA			NA				595	0.7	Protein kinase domain	WD40/YVTN repeat-like-containing domain superfamily	Protein kinase-like domain superfamily	Protein kinase domain	Serine/threonine-protein kinase	active site	WD40-repeat-containing domain superfamily	GO:0005515|GO:0004672|GO:0005524|GO:0006468|GO:0004672|GO:0006468			Protein kinase domain	Protein kinase domain	Protein kinase-like domain superfamily	WD40-repeat-containing domain superfamily
Zt09_1_00028	-0.0316	1	192635	193361	NA	NA			NA				202	2	Peptide methionine sulfoxide reductase	Peptide methionine sulphoxide reductase MsrA	Peptide methionine sulphoxide reductase MsrA superfamily	GO:0008113|GO:0055114	Reactome: R-HSA-5676934				Peptide methionine sulphoxide reductase MsrA superfamily	Peptide methionine sulphoxide reductase MsrA	Peptide methionine sulphoxide reductase MsrA
Zt09_1_00040	-0.0081	1	230445	231584	NA	NA			NA				328	2.4
Zt09_1_00041	-0.0059	1	232873	233256	1	NA	Yes	Effector	0.964				90	6.7
Zt09_1_00042	-0.0057	1	234190	234897	1	NA	Yes	Effector	0.563				235	3.4
Zt09_1_00043	-0.0281	1	236211	236788	NA	NA			NA				182	NA
Zt09_1_00066	-0.0285	1	307304	307942	NA	NA			NA				189	1.1		Ribonuclease III	endonuclease domain superfamily	GO:0004525|GO:0006396					Ribonuclease III	endonuclease domain superfamily
Zt09_1_00071	0.0337	1	322568	325963	NA	NA			NA				1077	1.5	Protein kinase domain	Protein kinase domain	Serine/threonine-protein kinase	active site	Protein kinase-like domain superfamily	GO:0004672|GO:0005524|GO:0006468|GO:0004672|GO:0006468			Protein kinase domain	Protein kinase domain	Protein kinase-like domain superfamily
Zt09_1_00102	0.0587	1	437722	439452	NA	NA			NA				576	0.5
Zt09_1_00111	-0.0057	1	459400	463939	NA	NA			NA				1474	0.5
Zt09_1_00136	-0.0309	1	547359	548444	NA	NA			NA				361	0.8
Zt09_1_00214	-0.0293	1	801154	801935	NA	NA			NA				240	0.4		NAD(P)-binding domain superfamily						NAD(P)-binding domain superfamily
Zt09_1_00220	-0.0275	1	814761	816569	NA	NA			NA				602	1.2	Protein kinase domain	Protein kinase domain	Protein kinase-like domain superfamily	GO:0004672|GO:0005524|GO:0006468			Protein kinase domain	Protein kinase domain	Protein kinase-like domain superfamily
Zt09_1_00239	-0.0138	1	866665	871347	NA	6			NA				1335	0.5	Chitin synthase	Chitin synthase N-terminal	Exosome complex exonuclease RRP4 N-terminal region	Fungal chitin synthase	Chitin synthase N-terminal	Chitin synthase	Exosome complex component	N-terminal domain	Nucleotide-diphospho-sugar transferases	K Homology domain	type 1 superfamily	Nucleic acid-binding	OB-fold	GO:0004100|GO:0006031|GO:0004100|GO:0016758|GO:0003723	KEGG: 00520+2.4.1.16|MetaCyc: PWY-6981	Reactome: R-HSA-380994|Reactome: R-HSA-429958|Reactome: R-HSA-450385|Reactome: R-HSA-450513|Reactome: R-HSA-450604|Reactome: R-HSA-6791226				Nucleotide-diphospho-sugar transferases	K Homology domain	type 1 superfamily	Nucleic acid-binding	OB-fold
Zt09_1_00241	-0.0101	1	874253	877048	NA	NA			NA				691	1
Zt09_1_00243	-0.0149	1	880373	883444	NA	NA			NA				1023	1	Tetrahydrofolate dehydrogenase/cyclohydrolase	NAD(P)-binding domain	Formate--tetrahydrofolate ligase	Tetrahydrofolate dehydrogenase/cyclohydrolase	catalytic domain	Tetrahydrofolate dehydrogenase/cyclohydrolase	NAD(P)-binding domain	Formate-tetrahydrofolate ligase	FTHFS	Tetrahydrofolate dehydrogenase/cyclohydrolase	conserved site	NAD(P)-binding domain superfamily	Formate-tetrahydrofolate ligase	FTHFS	conserved site	P-loop containing nucleoside triphosphate hydrolase	Tetrahydrofolate dehydrogenase/cyclohydrolase	catalytic domain	Tetrahydrofolate dehydrogenase/cyclohydrolase	GO:0004488|GO:0004329|GO:0005524|GO:0003824|GO:0055114|GO:0005524|GO:0004488|GO:0055114	KEGG: 00670+1.5.1.5+3.5.4.9|KEGG: 00720+1.5.1.5+3.5.4.9|MetaCyc: PWY-1722|MetaCyc: PWY-2201|MetaCyc: PWY-3841|MetaCyc: PWY-5030|MetaCyc: PWY-5497|MetaCyc: PWY-6613|MetaCyc: PWY-7909|Reactome: R-HSA-196757	KEGG: 00670+6.3.4.3|KEGG: 00720+6.3.4.3|MetaCyc: PWY-1722|MetaCyc: PWY-2161|MetaCyc: PWY-2201|MetaCyc: PWY-3841|Reactome: R-HSA-196757	Formate-tetrahydrofolate ligase	FTHFS			NAD(P)-binding domain superfamily	P-loop containing nucleoside triphosphate hydrolase		Formate-tetrahydrofolate ligase	FTHFS	Tetrahydrofolate dehydrogenase/cyclohydrolase
Zt09_1_00246	-0.0083	1	887139	887723	1	NA	Yes	Non-effector	0.594				194	2.1
Zt09_1_00247	-0.0136	1	888278	889101	NA	NA			NA				224	NA	Snf7	Snf7 family	GO:0007034
Zt09_1_00251	-0.008	1	896673	898516	NA	NA			NA				383	1.8	Glutamine synthetase	beta-Grasp domain	Glutamine synthetase	catalytic domain	Glutamine synthetase	catalytic domain	Glutamine synthetase	beta-Grasp domain	Glutamine synthetase	N-terminal domain superfamily	Glutamine synthetase	N-terminal conserved site	Glutamine synthetase	glycine-rich site	Glutamine synthetase/guanido kinase	catalytic domain	GO:0004356|GO:0006807|GO:0004356|GO:0006542|GO:0006807|GO:0003824	KEGG: 00220+6.3.1.2|KEGG: 00250+6.3.1.2|KEGG: 00630+6.3.1.2|KEGG: 00910+6.3.1.2|MetaCyc: PWY-381|MetaCyc: PWY-5675|MetaCyc: PWY-6549|MetaCyc: PWY-6963|MetaCyc: PWY-6964	KEGG: 00220+6.3.1.2|KEGG: 00250+6.3.1.2|KEGG: 00630+6.3.1.2|KEGG: 00910+6.3.1.2|MetaCyc: PWY-381|MetaCyc: PWY-5675|MetaCyc: PWY-6549|MetaCyc: PWY-6963|MetaCyc: PWY-6964|Reactome: R-HSA-210455|Reactome: R-HSA-70614			Glutamine synthetase	catalytic domain	Glutamine synthetase	N-terminal domain superfamily	Glutamine synthetase/guanido kinase	catalytic domain
Zt09_1_00252	-0.0074	1	899141	901441	NA	NA			NA				766	1	Mediator of RNA polymerase II transcription subunit 1	Mediator complex	subunit Med1	GO:0003712|GO:0006357|GO:0016592	Reactome: R-HSA-1368082|Reactome: R-HSA-1368108|Reactome: R-HSA-1989781|Reactome: R-HSA-212436|Reactome: R-HSA-2151201|Reactome: R-HSA-2426168|Reactome: R-HSA-381340|Reactome: R-HSA-383280|Reactome: R-HSA-400206|Reactome: R-HSA-400253|Reactome: R-HSA-9018519
Zt09_1_00253	-0.0076	1	905403	906948	NA	2			NA				482	0.8	Secretory lipase	Lipase	secreted	Alpha/Beta hydrolase fold	GO:0004806|GO:0016042					Alpha/Beta hydrolase fold
Zt09_1_00255	-0.0081	1	931530	933012	1	NA	Yes	Non-effector	0.542				402	1.5	Peroxidase	family 2	Chloroperoxidase-like superfamily	Chloroperoxidase	GO:0004601			Chloroperoxidase		Chloroperoxidase-like superfamily
Zt09_1_00256	-0.0095	1	933250	934095	1	NA	Yes	Unlikely_effector	0.538				281	0.4	Alpha/beta hydrolase family	Alpha/beta hydrolase fold-1	Alpha/Beta hydrolase fold						Alpha/Beta hydrolase fold
Zt09_1_00257	-0.0069	1	936592	939053	NA	NA			NA				800	NA	RNA polymerase II elongation factor ELL	Winged helix DNA-binding domain superfamily	RNA polymerase II elongation factor ELL	N-terminal	E3 ubiquitin-protein ligase UBR1-like	GO:0006368|GO:0008023|GO:0061630|GO:0071596	Reactome: R-HSA-6807505	MetaCyc: PWY-7511				Winged helix DNA-binding domain superfamily
Zt09_1_00259	-0.0084	1	940524	941370	NA	NA			NA				229	1.7	Glutathione S-transferase	N-terminal domain	Glutathione S-transferase	C-terminal domain	Glutathione S-transferase	N-terminal	Glutathione Transferase family	Glutathione S-transferase	C-terminal	Glutathione S-transferase	C-terminal-like	Glutathione S-transferase	C-terminal domain superfamily	Thioredoxin-like superfamily	GO:0005515			Glutathione S-transferase	N-terminal	Glutathione S-transferase	C-terminal-like		Glutathione S-transferase	C-terminal domain superfamily	Thioredoxin-like superfamily
Zt09_1_00260	-0.0075	1	941974	943008	NA	1			NA				344	1.7	Protein of unknown function (DUF3431)	Protein of unknown function DUF3431
Zt09_1_00261	-0.0077	1	943844	946466	1	1			NA				853	0.5	Sel1 repeat	Sel1 repeat	Sel1 repeat	Sel1 repeat	Sel1 repeat	Sel1 repeat	Sel1 repeat	Sel1 repeat	Sel1 repeat	Sel1-like repeat	Tetratricopeptide-like helical domain superfamily	GO:0005515				Sel1-like repeat	Sel1-like repeat	Sel1-like repeat	Sel1-like repeat	Sel1-like repeat	Sel1-like repeat	Sel1-like repeat	Sel1-like repeat	Sel1-like repeat	Sel1-like repeat
Zt09_1_00262	-0.0078	1	946535	949134	NA	NA			NA				783	1.8	Fungal specific transcription factor domain	Fungal Zn(2)-Cys(6) binuclear cluster domain	Zn(2)-C6 fungal-type DNA-binding domain	Transcription factor domain	fungi	Zn(2)-C6 fungal-type DNA-binding domain superfamily	GO:0000981|GO:0005634|GO:0006355|GO:0008270|GO:0003677|GO:0005634|GO:0006351|GO:0008270		Zn(2)-C6 fungal-type DNA-binding domain	Zn(2)-C6 fungal-type DNA-binding domain	Zn(2)-C6 fungal-type DNA-binding domain	Transcription factor domain	fungi	Zn(2)-C6 fungal-type DNA-binding domain superfamily
Zt09_1_00263	-0.0072	1	949486	950814	NA	NA			NA				425	1.4	Mandelate racemase / muconate lactonizing enzyme	N-terminal domain	Enolase C-terminal domain-like	Enolase-like	N-terminal	Enolase-like superfamily	Enolase-like	C-terminal domain superfamily	Mandelate racemase/muconate lactonizing enzyme	N-terminal domain	Enolase C-terminal domain-like	L-rhamnonate dehydratase	Mandelate racemase/muconate lactonizing enzyme	C-terminal	GO:0046872|GO:0050032	KEGG: 00051+4.2.1.90|MetaCyc: PWY-6713|MetaCyc: PWY-6714			Mandelate racemase/muconate lactonizing enzyme	C-terminal	Enolase-like	C-terminal domain superfamily
Zt09_1_00264	-0.007	1	953000	953803	NA	NA			NA				267	2.6		Immunoglobulin-like fold	Immunoglobulin E-set						Immunoglobulin E-set
Zt09_1_00265	-0.0073	1	955116	956789	NA	NA			NA				557	0.2	Afadin- and alpha -actinin-Binding	Afadin/alpha-actinin-binding
Zt09_1_00266	-0.0069	1	959028	960038	1	1			NA				316	0.9	galactosyl transferase GMA12/MNN10 family	Glycosyltransferase 34	GO:0016021|GO:0016757
Zt09_1_00267	-0.0077	1	960914	962687	1	NA	Yes	Non-effector	0.991				556	2.3
Zt09_1_00268	-0.0076	1	963433	964308	NA	NA			NA				199	1.5	Scytalone dehydratase	Scytalone dehydratase	NTF2-like domain superfamily	GO:0006582|GO:0030411					NTF2-like domain superfamily
Zt09_1_00269	-0.008	1	964672	965889	NA	NA			NA				385	1.8	3-beta hydroxysteroid dehydrogenase/isomerase family	NAD(P)-binding domain superfamily	3-beta hydroxysteroid dehydrogenase/isomerase	GO:0003854|GO:0006694|GO:0016616|GO:0055114					NAD(P)-binding domain superfamily
Zt09_1_00270	-0.0076	1	966545	967971	NA	NA			NA				409	1	RNA recognition motif. (a.k.a. RRM	RBD	or RNP domain)	RNA recognition motif. (a.k.a. RRM	RBD	or RNP domain)	RNA recognition motif. (a.k.a. RRM	RBD	or RNP domain)	RNA recognition motif domain	RNA-binding domain superfamily	Nucleotide-binding alpha-beta plait domain superfamily	GO:0003676			RNA recognition motif domain	RNA recognition motif domain	RNA recognition motif domain	RNA recognition motif domain	RNA recognition motif domain	RNA recognition motif domain	RNA-binding domain superfamily	RNA-binding domain superfamily
Zt09_1_00271	-0.0093	1	969894	970919	NA	NA			NA				266	0.8	14-3-3 protein	14-3-3 domain superfamily	14-3-3 domain	14-3-3 protein	conserved site	14-3-3 protein	GO:0019904	Reactome: R-HSA-111447|Reactome: R-HSA-1445148|Reactome: R-HSA-5625740|Reactome: R-HSA-5628897|Reactome: R-HSA-75035			14-3-3 domain	14-3-3 domain superfamily
Zt09_1_00272	-0.0083	1	972213	975845	NA	NA			NA				1210	1.5	Poly(ADP-ribose) polymerase catalytic domain	Ubiquitin-conjugating enzyme	Poly(ADP-ribose) polymerase	catalytic domain	Ubiquitin-conjugating enzyme/RWD-like	Ubiquitin-conjugating enzyme E2	GO:0003950	Reactome: R-HSA-983168		Ubiquitin-conjugating enzyme E2		Ubiquitin-conjugating enzyme/RWD-like
Zt09_1_00273	-0.0075	1	976579	977586	NA	NA			NA				335	NA
Zt09_1_00274	-0.0077	1	977859	979157	NA	NA			NA				432	1.9	O-methyltransferase	Winged helix-like DNA-binding domain superfamily	Winged helix DNA-binding domain superfamily	O-methyltransferase	family 2	S-adenosyl-L-methionine-dependent methyltransferase	O-methyltransferase COMT-type	GO:0008171|GO:0008168			O-methyltransferase COMT-type		Winged helix DNA-binding domain superfamily	S-adenosyl-L-methionine-dependent methyltransferase
Zt09_1_00275	-0.0071	1	981017	982828	NA	NA			NA				603	1.7	Flavin containing amine oxidoreductase	Endoribonuclease L-PSP	RutC-like superfamily	Flavin amine oxidase	FAD/NAD(P)-binding domain superfamily	Amine oxidase	YjgF/YER057c/UK114 family	GO:0016491|GO:0055114	Reactome: R-HSA-8849175				RutC-like superfamily	FAD/NAD(P)-binding domain superfamily
Zt09_1_00276	-0.008	1	983288	983734	NA	NA			NA				148	NA
Zt09_1_00277	-0.0086	1	986329	987612	NA	NA			NA				403	1.2	Pyridoxal-phosphate dependent enzyme	Tryptophan synthase beta subunit-like PLP-dependent enzyme	Pyridoxal-phosphate dependent enzyme						Tryptophan synthase beta subunit-like PLP-dependent enzyme
Zt09_1_00278	-0.0074	1	988242	992253	NA	NA			NA				1319	0.6	Rab-GTPase-TBC domain	Rab-GTPase-TBC domain	Rab-GTPase-TBC domain superfamily				Rab-GTPase-TBC domain	Rab-GTPase-TBC domain	Rab-GTPase-TBC domain superfamily	Rab-GTPase-TBC domain superfamily
Zt09_1_00279	-0.0083	1	993258	993546	NA	NA			NA				60	6.7		NADH dehydrogenase [ubiquinone] 1 alpha subcomplex assembly factor 8	GO:0005739|GO:0032981
Zt09_1_00280	-0.0083	1	993890	998951	NA	NA			NA				1570	1.1	Sfi1 spindle body protein	Sfi1 spindle body
Zt09_1_00281	-0.0074	1	999223	1001971	NA	NA			NA				895	0.3	C2 domain	C2 domain superfamily	C2 domain				C2 domain	C2 domain
Zt09_1_00282	-0.0074	1	1002948	1003664	1	NA	Yes	Effector	0.56				238	1.3
Zt09_1_00283	-0.0101	1	1003735	1004309	NA	NA			NA				173	NA
Zt09_1_00285	-0.0078	1	1007045	1009360	1	1			NA				771	0.9	Neutral/alkaline non-lysosomal ceramidase	C-terminal	Neutral/alkaline non-lysosomal ceramidase	N-terminal	Neutral/alkaline non-lysosomal ceramidase	C-terminal	Neutral/alkaline non-lysosomal ceramidase	N-terminal	Neutral ceramidase	C-terminal domain superfamily	Neutral/alkaline nonlysosomal ceramidase		KEGG: 00600+3.5.1.23|MetaCyc: PWY-6483|MetaCyc: PWY-7119	KEGG: 00600+3.5.1.23|MetaCyc: PWY-6483|MetaCyc: PWY-7119|Reactome: R-HSA-1660662
Zt09_1_00286	-0.0072	1	1009745	1010365	NA	NA			NA				206	NA	Breast carcinoma amplified sequence 2 (BCAS2)	Pre-mRNA-splicing factor SPF27	GO:0006397	Reactome: R-HSA-72163
Zt09_1_00287	-0.0084	1	1011055	1012257	NA	NA			NA				382	0.5
Zt09_1_00288	-0.0095	1	1012711	1014546	NA	12			NA				611	0.8	Major Facilitator Superfamily	MFS transporter superfamily	Major facilitator superfamily domain	Major facilitator superfamily	GO:0016021|GO:0055085		Major facilitator superfamily domain	Major facilitator superfamily domain		MFS transporter superfamily
Zt09_1_00291	-0.0106	1	1020955	1022692	NA	NA			NA				537	1.1	Isocitrate lyase family	Pyruvate/Phosphoenolpyruvate kinase-like domain superfamily	Isocitrate lyase	Isocitrate lyase/phosphorylmutase	conserved site	GO:0003824|GO:0004451|GO:0019752	KEGG: 00630+4.1.3.1|MetaCyc: PWY-6969				Pyruvate/Phosphoenolpyruvate kinase-like domain superfamily	Isocitrate lyase
Zt09_1_00293	-0.008	1	1028214	1028573	1	NA	Yes	Non-effector	0.949				79	2.5
Zt09_1_00294	-0.0078	1	1030049	1032337	NA	NA			NA				762	1.2		Ribonuclease Z/Hydroxyacylglutathione hydrolase-like						Ribonuclease Z/Hydroxyacylglutathione hydrolase-like
Zt09_1_00295	-0.0076	1	1032636	1036058	NA	NA			NA				1140	0.8	Anticodon-binding domain of tRNA	tRNA synthetases class I (I	L	M and V)	Isoleucine-tRNA ligase	Aminoacyl-tRNA synthetase	class Ia	anticodon-binding	Valyl/Leucyl/Isoleucyl-tRNA synthetase	editing domain	Isoleucyl tRNA synthetase type 2	anticodon-binding domain	Methionyl/Valyl/Leucyl/Isoleucyl-tRNA synthetase	anticodon-binding	Rossmann-like alpha/beta/alpha sandwich fold	Aminoacyl-tRNA synthetase	class I	conserved site	Aminoacyl-tRNA synthetase	class Ia	GO:0000166|GO:0004822|GO:0005524|GO:0005737|GO:0006428|GO:0000166|GO:0004812|GO:0005524|GO:0006418|GO:0002161|GO:0006418|GO:0000049|GO:0004812|GO:0006418	KEGG: 00970+6.1.1.5	KEGG: 00970+6.1.1.5|Reactome: R-HSA-2408517|Reactome: R-HSA-379716	Isoleucyl tRNA synthetase type 2	anticodon-binding domain			Aminoacyl-tRNA synthetase	class Ia	anticodon-binding	Valyl/Leucyl/Isoleucyl-tRNA synthetase	editing domain	Isoleucine-tRNA ligase
Zt09_1_00297	-0.0075	1	1038467	1039595	NA	NA			NA				347	1.4	Fumarylacetoacetate (FAA) hydrolase family	Fumarylacetoacetase-like	C-terminal domain superfamily	Fumarylacetoacetase-like	C-terminal	GO:0003824					Fumarylacetoacetase-like	C-terminal domain superfamily
Zt09_1_00298	-0.0106	1	1039984	1042443	NA	NA			NA				819	0.6
Zt09_1_00299	-0.0072	1	1042852	1043617	NA	NA			NA				227	3.5
Zt09_1_00300	-0.0075	1	1046242	1048978	NA	NA			NA				893	0.3	Protein kinase domain	Protein kinase	ATP binding site	Protein kinase domain	Serine/threonine-protein kinase	active site	Protein kinase-like domain superfamily	PDPK1 family	GO:0005524|GO:0004672|GO:0005524|GO:0006468|GO:0004672|GO:0006468|GO:0004674	KEGG: 04150+2.7.11.1|KEGG: 04151+2.7.11.1|KEGG: 04714+2.7.11.1|KEGG: 04926+2.7.11.1|KEGG: 05163+2.7.11.1|KEGG: 05165+2.7.11.1|KEGG: 05170+2.7.11.1		Protein kinase domain	Protein kinase domain	Protein kinase-like domain superfamily
Zt09_1_00301	-0.0081	1	1051057	1052323	NA	6			NA				404	3
Zt09_1_00302	-0.0073	1	1054543	1057638	NA	NA			NA				1031	1	Protein kinase domain	Protein kinase-like domain superfamily	Protein kinase domain	GO:0004672|GO:0005524|GO:0006468			Protein kinase domain	Protein kinase domain	Protein kinase-like domain superfamily
Zt09_1_00303	-0.0074	1	1058057	1060174	NA	NA			NA				705	0.6	Helicase conserved C-terminal domain	DEAD/DEAH box helicase	P-loop containing nucleoside triphosphate hydrolase	Helicase	C-terminal	ATP-dependent RNA helicase DEAD-box	conserved site	Helicase superfamily 1/2	ATP-binding domain	DEAD/DEAH box helicase domain	GO:0003676|GO:0005524		Helicase	C-terminal	Helicase	C-terminal	Helicase superfamily 1/2	ATP-binding domain	Helicase	C-terminal	Helicase superfamily 1/2	ATP-binding domain	P-loop containing nucleoside triphosphate hydrolase	P-loop containing nucleoside triphosphate hydrolase
Zt09_1_00304	-0.008	1	1060976	1062523	NA	NA			NA				515	0.2	Senescence-associated protein	Senescence/spartin-associated
Zt09_1_00305	-0.0069	1	1063244	1066111	NA	NA			NA				955	0.7	von Willebrand factor type A domain	Vault protein inter-alpha-trypsin domain	VIT domain	von Willebrand factor A-like domain superfamily	von Willebrand factor	type A				von Willebrand factor	type A	VIT domain	VIT domain	von Willebrand factor	type A	von Willebrand factor A-like domain superfamily
Zt09_1_00306	-0.0112	1	1067213	1069678	NA	NA			NA				725	1.5
Zt09_1_00307	-0.0073	1	1072116	1073108	NA	NA			NA				330	1.5	Ras family	P-loop containing nucleoside triphosphate hydrolase	Small GTP-binding protein domain	Small GTPase	GO:0005525|GO:0003924|GO:0005525					P-loop containing nucleoside triphosphate hydrolase	Small GTP-binding protein domain
Zt09_1_00308	-0.0071	1	1075318	1077126	NA	NA			NA				602	0.7	Platelet-activating factor acetylhydrolase	isoform II	Platelet-activating factor acetylhydrolase-like	Platelet-activating factor acetylhydrolase	eucaryote	Alpha/Beta hydrolase fold	GO:0003847|GO:0016042|GO:0003847	KEGG: 00565+3.1.1.47				Alpha/Beta hydrolase fold
Zt09_1_00309	-0.0076	1	1078376	1078777	NA	NA			NA				102	2
Zt09_1_00310	-0.0072	1	1079654	1081395	NA	NA			NA				423	0.5	Transcription factor IIA	alpha/beta subunit	Transcription factor IIA	alpha/beta subunit	Transcription factor IIA	beta-barrel	GO:0005672|GO:0006367				Transcription factor IIA	alpha/beta subunit	Transcription factor IIA	beta-barrel
Zt09_1_00311	-0.0076	1	1083430	1085073	NA	6			NA				444	1.4	G protein-coupled glucose receptor regulating Gpa2 C-term	G protein-coupled glucose receptor regulating Gpa2	G protein-coupled receptor GPR1	C-terminal	Glucose receptor Git3	N-terminal
Zt09_1_00312	-0.0078	1	1085179	1087630	1	NA	Yes	Non-effector	0.99				766	0.4	Glycosyl hydrolases family 31	Glycoside hydrolase superfamily	Glycosyl hydrolase	all-beta	Glycoside hydrolase family 31	GO:0004553|GO:0005975					Glycoside hydrolase superfamily
Zt09_1_00313	-0.0082	1	1088685	1089630	NA	NA			NA				291	1	2OG-Fe(II) oxygenase superfamily	Prolyl 4-hydroxylase	alpha subunit	Oxoglutarate/iron-dependent dioxygenase	GO:0005506|GO:0016705|GO:0031418|GO:0055114|GO:0016491|GO:0055114				Prolyl 4-hydroxylase	alpha subunit
Zt09_1_00314	-0.0079	1	1090139	1093358	1	1			NA				1031	0.8	Heterokaryon incompatibility protein Het-C	Heterokaryon incompatibility Het-C
Zt09_1_00315	-0.0069	1	1094209	1096361	NA	NA			NA				576	2.4	Plasmid pRiA4b ORF-3-like protein	MYND finger	MM3350-like superfamily	Plasmid pRiA4b	Orf3	Zinc finger	MYND-type				Zinc finger	MYND-type		MM3350-like superfamily
Zt09_1_00316	-0.0068	1	1097579	1099324	NA	NA			NA				581	1.4	Adenosine/AMP deaminase	Adenosine/AMP deaminase domain	Metal-dependent hydrolase	GO:0019239	Reactome: R-HSA-74217				Metal-dependent hydrolase
Zt09_1_00317	-0.0074	1	1099809	1101563	NA	NA			NA				584	1	C2 domain	Phosphatidylinositol-specific phospholipase C	X domain	Phosphatidylinositol-specific phospholipase C	Y domain	C2 domain superfamily	Phosphoinositide phospholipase C family	C2 domain	Phosphatidylinositol-specific phospholipase C	X domain	Phospholipase C	phosphatidylinositol-specific	Y domain	PLC-like phosphodiesterase	TIM beta/alpha-barrel domain superfamily	GO:0035556|GO:0004435|GO:0006629|GO:0007165|GO:0035556|GO:0006629|GO:0008081	KEGG: 00562+3.1.4.11|KEGG: 04070+3.1.4.11|MetaCyc: PWY-6351|MetaCyc: PWY-6367|MetaCyc: PWY-7039|Reactome: R-HSA-1855204		Phosphatidylinositol-specific phospholipase C	X domain	C2 domain	Phospholipase C	phosphatidylinositol-specific	Y domain	Phosphatidylinositol-specific phospholipase C	X domain	Phospholipase C	phosphatidylinositol-specific	Y domain	PLC-like phosphodiesterase	TIM beta/alpha-barrel domain superfamily
Zt09_1_00318	-0.0066	1	1101864	1102567	NA	NA			NA				216	2.8	Redoxin	Thioredoxin domain	Thioredoxin-like superfamily	Redoxin	GO:0045454|GO:0016491	Reactome: R-HSA-3299685|Reactome: R-HSA-5628897		Thioredoxin domain		Thioredoxin-like superfamily
Zt09_1_00319	-0.0093	1	1103173	1109756	NA	NA			NA				2175	0.5	N-terminal region of Chorein or VPS13	Autophagy-related protein 2 CAD motif	Autophagy-related protein C terminal domain	Autophagy-related protein 2	fungi/plants	Vacuolar protein sorting-associated protein 13	N-terminal domain	Autophagy-related protein 2 CAD motif	Autophagy-related	C-terminal	Autophagy-related protein 2	GO:0006914|GO:0030242|GO:0006914
Zt09_1_00320	-0.0082	1	1110007	1111509	NA	NA			NA				500	0.6
Zt09_1_00321	-0.0075	1	1112115	1113520	NA	10			NA				410	1.5	Sodium Bile acid symporter family	Arsenical-resistance protein Acr3	Sodium/solute symporter superfamily	Bile acid:sodium symporter/arsenical resistance protein Acr3	GO:0015103|GO:0015297|GO:0016021|GO:0016020						Arsenical-resistance protein Acr3
Zt09_1_00325	-0.0094	1	1119029	1121290	NA	NA			NA				610	1.1	Protein kinase domain	Protein kinase domain	Protein kinase-like domain superfamily	Serine/threonine-protein kinase	active site	GO:0004672|GO:0005524|GO:0006468|GO:0004672|GO:0006468			Protein kinase domain	Protein kinase domain	Protein kinase-like domain superfamily
Zt09_1_00326	-0.0079	1	1121571	1122506	NA	NA			NA				311	NA	Ribosomal RNA-processing protein 7 (RRP7)	Nucleotide-binding alpha-beta plait domain superfamily	Ribosomal RNA-processing protein 7
Zt09_1_00327	-0.0079	1	1123227	1124420	NA	NA			NA				287	2.8	Rad51	P-loop containing nucleoside triphosphate hydrolase	Rad51/DMC1/RadA	DNA repair Rad51/transcription factor NusA	alpha-helical	DNA recombination and repair protein RecA-like	ATP-binding domain	DNA recombination and repair protein	RecA-like	DNA recombination and repair protein Rad51-like	C-terminal	GO:0003677|GO:0000166|GO:0003677|GO:0005524|GO:0006281|GO:0008094	Reactome: R-HSA-5685942|Reactome: R-HSA-5693554|Reactome: R-HSA-5693568|Reactome: R-HSA-5693579	Reactome: R-HSA-912446	Rad51/DMC1/RadA	DNA recombination and repair protein RecA-like	ATP-binding domain		P-loop containing nucleoside triphosphate hydrolase	DNA repair Rad51/transcription factor NusA	alpha-helical
Zt09_1_00328	-0.0086	1	1125231	1126090	NA	NA			NA				231	9.1	Zinc knuckle	Zinc knuckle	Zinc knuckle	Zinc knuckle	Zinc knuckle	Zinc knuckle	Zinc knuckle	Zinc finger	CCHC-type	Zinc finger	CCHC-type superfamily	GO:0003676|GO:0008270			Zinc finger	CCHC-type	Zinc finger	CCHC-type	Zinc finger	CCHC-type	Zinc finger	CCHC-type	Zinc finger	CCHC-type	Zinc finger	CCHC-type	Zinc finger	CCHC-type	Zinc finger	CCHC-type	Zinc finger	CCHC-type	Zinc finger	CCHC-type	Zinc finger
Zt09_1_00350	-0.0037	1	1215964	1217535	NA	NA			NA				523	1.3	GATA zinc finger	PAS fold	PAS domain	Zinc finger	GATA-type	Transcription factor GATA	PAS fold-3	Zinc finger	NHR/GATA-type	PAS domain superfamily	GO:0006355|GO:0008270|GO:0043565|GO:0003700|GO:0008270|GO:0005515|GO:0006355|GO:0008270	Reactome: R-HSA-383280	Zinc finger	GATA-type	PAS domain	Zinc finger	GATA-type	PAS domain	PAS domain	Zinc finger	GATA-type	PAS domain superfamily	PAS domain
Zt09_1_00364	-0.032	1	1265889	1266466	NA	NA			NA				168	NA
Zt09_1_00468	-0.0273	1	1548100	1548633	NA	NA			NA				177	0.6	Transcription factor TFIID (or TATA-binding protein	TBP)	Transcription factor TFIID (or TATA-binding protein	TBP)	TATA-box binding protein	TBP domain superfamily	TATA-box binding protein	conserved site	GO:0003677|GO:0006352
Zt09_1_00527	-0.0207	1	1697065	1698238	NA	1			NA				330	1.2	Histidine phosphatase superfamily (branch 1)	Histidine phosphatase superfamily	Histidine phosphatase superfamily	clade-1			Histidine phosphatase superfamily	clade-1		Histidine phosphatase superfamily	clade-1	Histidine phosphatase superfamily
Zt09_1_00671	-0.0246	1	2038336	2039616	NA	NA			NA				363	0.8		Epoxide hydrolase-like	Alpha/Beta hydrolase fold	Epoxide hydrolase	GO:0003824|GO:0033961	Reactome: R-HSA-211945				Alpha/Beta hydrolase fold
Zt09_1_00674	-0.0484	1	2042835	2043947	NA	NA			NA				370	3.2
Zt09_1_00676	-0.032	1	2049080	2050858	NA	NA			NA				592	0.5	Ankyrin repeats (3 copies)	Ankyrin repeat-containing domain superfamily	Ankyrin repeat-containing domain	Ankyrin repeat	GO:0005515		Ankyrin repeat-containing domain	Ankyrin repeat-containing domain	Ankyrin repeat-containing domain	Ankyrin repeat	Ankyrin repeat	Ankyrin repeat-containing domain	Ankyrin repeat	Ankyrin repeat	Ankyrin repeat	Ankyrin repeat	Ankyrin repeat	Ankyrin repeat	Ankyrin repeat	Ankyrin repeat-containing domain superfamily	Ankyrin repeat-containing domain superfamily
Zt09_1_00692	-0.008	1	2092188	2093208	NA	NA			NA				262	1.9
Zt09_1_00713	-0.0267	1	2151135	2152192	NA	NA			NA				313	0.6	Lipoxygenase	Lipoxygenase	C-terminal	Lipoxigenase	C-terminal domain superfamily	Lipoxygenase	GO:0016702|GO:0046872|GO:0055114			Lipoxygenase	C-terminal		Lipoxigenase	C-terminal domain superfamily
Zt09_1_00714	-0.0126	1	2155805	2156286	NA	NA			NA				118	6.8
Zt09_1_00717	0.1986	1	2164569	2165148	NA	NA			NA				153	2		Protein kinase-like domain superfamily						Protein kinase-like domain superfamily
Zt09_1_00721	0.321	1	2172553	2173399	NA	NA			NA				168	1.2
Zt09_1_00764	0.0369	1	2278392	2279562	NA	NA			NA				277	1.1	Phosphoenolpyruvate hydrolase-like	TIM-barrel domain	IGPS-like	Aldolase-type TIM barrel	Pyruvate/Phosphoenolpyruvate kinase-like domain superfamily	GO:0003824					Pyruvate/Phosphoenolpyruvate kinase-like domain superfamily
Zt09_1_00765	0.0244	1	2279893	2281296	NA	NA			NA				426	1.2	Uncharacterised protein family (UPF0261)	Uncharacterised protein family UPF0261
Zt09_1_00771	0.3935	1	2292349	2294113	NA	NA			NA				547	0.4
Zt09_1_00773	-0.0293	1	2299111	2300181	NA	NA			NA				282	1.4
Zt09_1_00775	-0.0043	1	2303693	2304215	1	NA	Yes	Effector	0.633				133	1.5
Zt09_1_00826	0.5082	1	2434609	2438581	NA	NA			NA				899	1.7	Polyprenyl synthetase	Aldehyde dehydrogenase family	Aldehyde dehydrogenase	C-terminal	Aldehyde/histidinol dehydrogenase	Polyprenyl synthetase	conserved site	Aldehyde dehydrogenase	glutamic acid active site	Polyprenyl synthetase	Aldehyde dehydrogenase domain	Isoprenoid synthase domain superfamily	Aldehyde dehydrogenase	N-terminal	GO:0016491|GO:0016620|GO:0055114|GO:0016491|GO:0055114|GO:0008299					Aldehyde/histidinol dehydrogenase	Isoprenoid synthase domain superfamily
Zt09_1_00828	0.4941	1	2452412	2454066	NA	1			NA				533	1.5	Cytochrome P450	Cytochrome P450	Cytochrome P450 superfamily	Cytochrome P450	E-class	group IV	GO:0005506|GO:0016705|GO:0020037|GO:0055114|GO:0004497|GO:0005506|GO:0016705|GO:0020037|GO:0055114					Cytochrome P450 superfamily
Zt09_1_00829	0.5835	1	2454308	2457682	NA	NA			NA				989	1.8		Ent-kaurene synthase	fungal	Terpenoid cyclases/protein prenyltransferase alpha-alpha toroid						Terpenoid cyclases/protein prenyltransferase alpha-alpha toroid
Zt09_1_00834	0.5146	1	2467106	2468823	NA	1			NA				535	1.9	Cytochrome P450	Cytochrome P450	E-class	group IV	Cytochrome P450 superfamily	Cytochrome P450	Cytochrome P450	conserved site	GO:0004497|GO:0005506|GO:0016705|GO:0020037|GO:0055114|GO:0005506|GO:0016705|GO:0020037|GO:0055114|GO:0016705|GO:0055114					Cytochrome P450 superfamily
Zt09_1_00959	0.0334	1	2806084	2807547	NA	3			NA				487	1.8	Protein of unknown function (DUF2985)	Protein of unknown function DUF2985
Zt09_1_00967	-0.0218	1	2829734	2830747	1	NA	Yes	Non-effector	0.99				337	0.3
Zt09_1_01000	0.2437	1	2915465	2916988	1	NA	Yes	Non-effector	0.991				468	1.5	Eukaryotic aspartyl protease	Eukaryotic aspartyl protease	Peptidase family A1 domain	Aspartic peptidase domain superfamily	Pepsin-like domain	Aspartic peptidase A1 family	Aspartic peptidase	active site	GO:0004190|GO:0006508		Pepsin-like domain	Peptidase family A1 domain		Aspartic peptidase domain superfamily
Zt09_1_01003	-0.0074	1	2920657	2921683	NA	NA			NA				301	NA	short chain dehydrogenase	NAD(P)-binding domain superfamily	Short-chain dehydrogenase/reductase SDR						NAD(P)-binding domain superfamily
Zt09_1_01019	0.0078	1	2963756	2966869	NA	NA			NA				561	1.6	Pro-kumamolisin	activation domain	Peptidase S53	activation domain	Peptidase S8/S53 domain superfamily	Sedolisin domain	GO:0008236|GO:0004252|GO:0006508|GO:0006508	Reactome: R-HSA-381038	Sedolisin domain	Peptidase S53	activation domain	Sedolisin domain	Peptidase S53	activation domain	Peptidase S8/S53 domain superfamily
Zt09_1_01049	-0.0285	1	3036100	3036988	NA	NA			NA				276	2.9	Phosphotransferase enzyme family	Aminoglycoside phosphotransferase	Protein kinase-like domain superfamily						Protein kinase-like domain superfamily
Zt09_1_01061	-0.0274	1	3062564	3064732	NA	2			NA				722	1.7	Partial alpha/beta-hydrolase lipase region	Partial AB-hydrolase lipase domain	Alpha/Beta hydrolase fold	GO:0006629	Reactome: R-HSA-6809371				Alpha/Beta hydrolase fold
Zt09_1_01111	-0.0287	1	3197245	3198076	NA	NA			NA				258	0.8	Protein of unknown function (DUF541)	Protein of unknown function DUF541
Zt09_1_01125	0.0064	1	3243003	3246511	NA	NA			NA				917	0.7	Dynamin family	Dynamin GTPase effector domain	Dynamin central region	P-loop containing nucleoside triphosphate hydrolase	Dynamin	GTPase domain	Dynamin superfamily	GTPase effector domain	Dynamin-type guanine nucleotide-binding (G) domain	Dynamin GTPase effector	Dynamin central domain	GO:0003924|GO:0005525|GO:0005525		Dynamin	GTPase domain	GTPase effector domain	Dynamin-type guanine nucleotide-binding (G) domain	Dynamin	GTPase domain	P-loop containing nucleoside triphosphate hydrolase
Zt09_1_01214	0.0202	1	3478337	3482291	NA	3			NA				1209	0.6	C2 domain	C2 domain	C2 domain	Tricalbin	C2B domain	Synaptotagmin-like mitochondrial-lipid-binding domain	C2 domain superfamily	Mug190-like	C2A domain	GO:0061817|GO:0008289		Tricalbin	C2B domain	Mug190-like	C2A domain	Synaptotagmin-like mitochondrial-lipid-binding domain	C2 domain	C2 domain	C2 domain
Zt09_1_01215	0.0173	1	3482966	3484191	NA	NA			NA				375	0.5	NADH:flavin oxidoreductase / NADH oxidase family	Aldolase-type TIM barrel	NADH:flavin oxidoreductase/NADH oxidase	N-terminal	GO:0003824|GO:0010181|GO:0016491|GO:0055114
Zt09_1_01216	0.0225	1	3484414	3485068	NA	3			NA				178	0.6	Domain of unknown function (DUF1772)
Zt09_1_01220	-0.0201	1	3491363	3492878	NA	NA			NA				447	0.7	Histidine kinase-	DNA gyrase B-	and HSP90-like ATPase	Mitochondrial branched-chain alpha-ketoacid dehydrogenase kinase	Histidine kinase/HSP90-like ATPase superfamily	Alpha-ketoacid/pyruvate dehydrogenase kinase	N-terminal domain superfamily	Histidine kinase/HSP90-like ATPase	Histidine kinase domain	PDK/BCKDK protein kinase	Signal transduction histidine kinase-related protein	C-terminal	Branched-chain alpha-ketoacid dehydrogenase kinase/Pyruvate dehydrogenase kinase	N-terminal	GO:0004672|GO:0016310|GO:0016772	Reactome: R-HSA-204174|Reactome: R-HSA-5362517	Reactome: R-HSA-70895	Histidine kinase/HSP90-like ATPase	Histidine kinase domain	Histidine kinase/HSP90-like ATPase	Histidine kinase/HSP90-like ATPase superfamily	Alpha-ketoacid/pyruvate dehydrogenase kinase	N-terminal domain superfamily
Zt09_1_01221	-0.0215	1	3493533	3495680	NA	1			NA				577	1.2	Cytochrome P450	Cytochrome P450	conserved site	Cytochrome P450 superfamily	Cytochrome P450	Cytochrome P450	E-class	group I	GO:0016705|GO:0055114|GO:0005506|GO:0016705|GO:0020037|GO:0055114					Cytochrome P450 superfamily
Zt09_1_01222	-0.0198	1	3496586	3497011	NA	NA			NA				141	NA	Ctf8	Chromosome transmission fidelity protein 8	GO:0007064|GO:0031390
Zt09_1_01223	-0.0199	1	3497470	3499767	NA	NA			NA				765	1.2	Tryptophan synthase alpha chain	Pyridoxal-phosphate dependent enzyme	Tryptophan synthase	alpha chain	active site	Tryptophan synthase	alpha chain	Ribulose-phosphate binding barrel	Tryptophan synthase beta chain/beta chain-like	Tryptophan synthase beta subunit-like PLP-dependent enzyme	Tryptophan synthase	beta chain	Pyridoxal-phosphate dependent enzyme	Tryptophan synthase	beta chain	conserved site	Aldolase-type TIM barrel	GO:0004834|GO:0004834|GO:0006568|GO:0003824|GO:0000162|GO:0004834	KEGG: 00260+4.2.1.20|KEGG: 00400+4.2.1.20	Tryptophan synthase	beta chain	Tryptophan synthase	alpha chain			Ribulose-phosphate binding barrel	Tryptophan synthase beta subunit-like PLP-dependent enzyme	Tryptophan synthase	alpha chain	Tryptophan synthase	beta chain	Tryptophan synthase beta chain/beta chain-like	Tryptophan synthase	alpha chain
Zt09_1_01225	-0.0207	1	3502175	3503059	NA	1			NA				294	1.4
Zt09_1_01226	-0.0211	1	3504333	3507168	NA	NA			NA				889	0.3	Rab-GTPase-TBC domain	Rab-GTPase-TBC domain superfamily	Rab-GTPase-TBC domain				Rab-GTPase-TBC domain	Rab-GTPase-TBC domain	Rab-GTPase-TBC domain superfamily	Rab-GTPase-TBC domain superfamily
Zt09_1_01227	-0.0221	1	3507977	3510394	NA	NA			NA				805	0.4	HbrB-like	TORC2 component Bit61/PRR5
Zt09_1_01228	-0.0203	1	3512953	3515355	NA	5			NA				800	0.9		Plasma membrane fusion protein PRM1	GO:0032220|GO:0043332
Zt09_1_01230	-0.0206	1	3518416	3520164	NA	NA			NA				582	0.3
Zt09_1_01231	-0.0199	1	3521267	3521862	NA	NA			NA				179	1.1	Clathrin adaptor complex small chain	Adaptor protein complex	sigma subunit	Longin-like domain superfamily	AP complex	mu/sigma subunit	AP-3 complex subunit sigma	GO:0015031|GO:0008565|GO:0030123					Longin-like domain superfamily
Zt09_1_01232	-0.025	1	3522475	3523268	NA	NA			NA				228	NA	ATP synthase delta (OSCP) subunit	ATPase	OSCP/delta subunit	F1F0 ATP synthase OSCP/delta subunit	N-terminal domain superfamily	ATPase	OSCP/delta subunit	conserved site	GO:0015986|GO:0046933|GO:0015986|GO:0016020|GO:0046933	Reactome: R-HSA-163210|Reactome: R-HSA-8949613				F1F0 ATP synthase OSCP/delta subunit	N-terminal domain superfamily	ATPase	OSCP/delta subunit	ATPase	OSCP/delta subunit
Zt09_1_01233	-0.025	1	3523704	3525184	NA	NA			NA				363	1.9
Zt09_1_01234	-0.0214	1	3525844	3526637	NA	NA			NA				241	NA	N-terminal domain of NEFA-interacting nuclear protein NIP30	Protein FAM192A	FAM192A/Fyv6	N-terminal
Zt09_1_01236	-0.0201	1	3528040	3529410	NA	NA			NA				456	0.9	Polyprenyl synthetase	Isoprenoid synthase domain superfamily	Polyprenyl synthetase	conserved site	Polyprenyl synthetase	GO:0008299					Isoprenoid synthase domain superfamily
Zt09_1_01237	-0.0198	1	3530669	3535837	NA	13			NA				1351	1	Peptidase family M3	Major Facilitator Superfamily	Peptidase M3A/M3B catalytic domain	Neurolysin/Thimet oligopeptidase	domain 2	Major facilitator superfamily	Metallopeptidase	catalytic domain superfamily	Major facilitator superfamily domain	MFS transporter superfamily	Neurolysin/Thimet oligopeptidase	N-terminal	GO:0004222|GO:0006508|GO:0016021|GO:0055085|GO:0008237		Major facilitator superfamily domain	Major facilitator superfamily domain		MFS transporter superfamily
Zt09_1_01238	-0.0202	1	3537745	3540674	NA	NA			NA				665	2		Zinc finger C2H2-type	GO:0003676				Zinc finger C2H2-type	Zinc finger C2H2-type
Zt09_1_01239	-0.021	1	3541433	3542011	NA	NA			NA				192	4.2
Zt09_1_01240	-0.026	1	3542843	3543421	NA	NA			NA				169	1.8	Glutathione peroxidase	Glutathione peroxidase	Glutathione peroxidase active site	Thioredoxin-like superfamily	Glutathione peroxidase conserved site	GO:0004602|GO:0006979|GO:0055114	Reactome: R-HSA-3299685	Glutathione peroxidase	Glutathione peroxidase		Thioredoxin-like superfamily
Zt09_1_01241	-0.0199	1	3543513	3544131	NA	NA			NA				186	1.1		AhpD-like		Reactome: R-HSA-5628897				AhpD-like
Zt09_1_01243	-0.0202	1	3546074	3546581	1	NA	Yes	Unlikely_effector	0.513				128	3.1		RlpA-like domain superfamily						RlpA-like domain superfamily
Zt09_1_01244	-0.0209	1	3547428	3549538	NA	NA			NA				659	0.9	Dual specificity phosphatase	catalytic domain	Dual specificity protein phosphatase	N-terminal half	Protein-tyrosine phosphatase	active site	Tyrosine specific protein phosphatases domain	Protein-tyrosine phosphatase-like	Tyrosine-protein phosphatase CDC14	Protein-tyrosine phosphatase	catalytic	Dual specificity protein phosphatase domain	Dual specificity phosphatase	catalytic domain	Dual specificity/tyrosine protein phosphatase	N-terminal	GO:0004725|GO:0016311|GO:0016311|GO:0016791|GO:0004721|GO:0006470|GO:0007096|GO:0006470|GO:0008138|GO:0008138|GO:0016311			Tyrosine specific protein phosphatases domain	Protein-tyrosine phosphatase	catalytic	Dual specificity protein phosphatase domain	Protein-tyrosine phosphatase-like	Protein-tyrosine phosphatase-like
Zt09_1_01245	-0.0202	1	3550185	3556154	NA	NA			NA				1490	1.9	Fungal Zn(2)-Cys(6) binuclear cluster domain	Fungal specific transcription factor domain	Zn(2)-C6 fungal-type DNA-binding domain superfamily	Zn(2)-C6 fungal-type DNA-binding domain	Transcription factor domain	fungi	GO:0000981|GO:0005634|GO:0006355|GO:0008270|GO:0003677|GO:0005634|GO:0006351|GO:0008270		Zn(2)-C6 fungal-type DNA-binding domain	Zn(2)-C6 fungal-type DNA-binding domain	Transcription factor domain	fungi	Zn(2)-C6 fungal-type DNA-binding domain	Zn(2)-C6 fungal-type DNA-binding domain superfamily
Zt09_1_01246	-0.0202	1	3556691	3557398	NA	NA			NA				174	NA		YjbJ superfamily						YjbJ superfamily
Zt09_1_01247	-0.0198	1	3558160	3559878	NA	NA			NA				572	0.9	ATP-NAD kinase	NAD kinase/diacylglycerol kinase-like domain superfamily	NAD kinase	ATP-NAD kinase	PpnK-type	C-terminal	GO:0003951|GO:0006741|GO:0003951|GO:0019674	KEGG: 00760+2.7.1.23|MetaCyc: PWY-5083|MetaCyc: PWY-7268|MetaCyc: PWY-7269|Reactome: R-HSA-196807				NAD kinase/diacylglycerol kinase-like domain superfamily		NAD kinase
Zt09_1_01248	-0.0204	1	3561249	3564174	NA	7			NA				955	0.9	Putative threonine/serine exporter	Putative threonine/serine exporter
Zt09_1_01249	-0.0201	1	3565351	3565716	NA	2			NA				57	1.8	Proteolipid membrane potential modulator	Proteolipid membrane potential modulator	GO:0016021
Zt09_1_01250	-0.0198	1	3566315	3567439	NA	NA			NA				332	0.9	Spermidine synthase tetramerisation domain	Spermine/spermidine synthase domain	S-adenosyl-L-methionine-dependent methyltransferase	Polyamine biosynthesis domain	conserved site	Spermidine synthase	tetramerisation domain superfamily	Spermidine/spermine synthases	Spermidine synthase	tetramerisation domain	Polyamine biosynthesis domain	Spermidine/spermine synthase	eukaryotes	GO:0003824|GO:0006595	KEGG: 00270+2.5.1.16|KEGG: 00330+2.5.1.16|KEGG: 00410+2.5.1.16|KEGG: 00480+2.5.1.16|Reactome: R-HSA-351202		Polyamine biosynthesis domain		S-adenosyl-L-methionine-dependent methyltransferase	Spermidine/spermine synthases	Spermidine/spermine synthases
Zt09_1_01251	-0.0204	1	3568047	3568901	NA	1			NA				284	0.4	Membrane fusion protein Use1	Vesicle transport protein	Use1		Reactome: R-HSA-6811434
Zt09_1_01252	-0.0203	1	3569024	3569920	NA	NA			NA				298	0.3	Coatomer epsilon subunit	Coatomer	epsilon subunit	Tetratricopeptide-like helical domain superfamily	Tetratricopeptide repeat-containing domain	Tetratricopeptide repeat	GO:0005198|GO:0006890|GO:0005515	Reactome: R-HSA-6807878|Reactome: R-HSA-6811434		Tetratricopeptide repeat-containing domain	Tetratricopeptide repeat		Tetratricopeptide-like helical domain superfamily
Zt09_1_01253	-0.0203	1	3570348	3570638	NA	NA			NA				96	NA
Zt09_1_01254	-0.0203	1	3570838	3572261	NA	NA			NA				436	1.4	50S ribosome-binding GTPase	GTPase of unknown function C-terminal	GTP binding domain	OBG-type guanine nucleotide-binding (G) domain	P-loop containing nucleoside triphosphate hydrolase	Uncharacterised GTP-binding protein	C-terminal	GO:0005525			OBG-type guanine nucleotide-binding (G) domain		P-loop containing nucleoside triphosphate hydrolase
Zt09_1_01255	-0.0214	1	3572379	3577971	NA	NA			NA				1735	0.9	Protein kinase domain	Serine/threonine-protein kinase	active site	Protein kinase-like domain superfamily	Protein kinase domain	Protein kinase	ATP binding site	GO:0004672|GO:0006468|GO:0004672|GO:0005524|GO:0006468|GO:0005524			Protein kinase domain	Protein kinase domain	Protein kinase-like domain superfamily
Zt09_1_01256	-0.0219	1	3579418	3580806	NA	NA			NA				462	0.9	Haloacid dehalogenase-like hydrolase	HAD-hyrolase-like	HAD superfamily	HAD-superfamily hydrolase	subfamily IIA	HAD-like superfamily	HAD-superfamily hydrolase	subfamily IIA	CECR5						HAD-like superfamily	HAD-superfamily hydrolase	subfamily IIA	HAD-superfamily hydrolase	subfamily IIA	CECR5
Zt09_1_01257	-0.021	1	3588116	3590251	NA	NA			NA				711	0.6
Zt09_1_01258	-0.0207	1	3590489	3592389	1	1			NA				614	0.8	Eukaryotic aspartyl protease	Aspartic peptidase domain superfamily	Peptidase family A1 domain	Aspartic peptidase A1 family	GO:0004190|GO:0006508			Peptidase family A1 domain		Aspartic peptidase domain superfamily
Zt09_1_01259	-0.0211	1	3595255	3598052	NA	NA			NA				893	0.1	Uncharacterized conserved protein (DUF2183)	HAD-like superfamily	Actin patch protein 1	Domain of unknown function DUF2183						HAD-like superfamily
Zt09_1_01260	-0.0197	1	3599949	3600859	NA	NA			NA				245	1.6	Enoyl-(Acyl carrier protein) reductase	Short-chain dehydrogenase/reductase SDR	Short-chain dehydrogenase/reductase	conserved site	NAD(P)-binding domain superfamily	GO:0016491					NAD(P)-binding domain superfamily
Zt09_1_01261	-0.0204	1	3601275	3604610	NA	NA			NA				1092	0.4	Replication factor RFC1 C terminal domain	BRCA1 C Terminus (BRCT) domain	ATPase family associated with various cellular activities (AAA)	P-loop containing nucleoside triphosphate hydrolase	BRCT domain superfamily	BRCT domain	Replication factor C subunit 1	DNA replication factor RFC1	C-terminal	AAA+ ATPase domain	DNA polymerase III	clamp loader complex	gamma/delta/delta subunit	C-terminal	ATPase	AAA-type	core	GO:0003689|GO:0005524|GO:0005663|GO:0006260|GO:0006281|GO:0003689|GO:0005524|GO:0005663|GO:0006260|GO:0003677|GO:0006260|GO:0005524	Reactome: R-HSA-110312|Reactome: R-HSA-110314|Reactome: R-HSA-110320|Reactome: R-HSA-174411|Reactome: R-HSA-5651801|Reactome: R-HSA-5655862|Reactome: R-HSA-5656121|Reactome: R-HSA-5656169|Reactome: R-HSA-5685942|Reactome: R-HSA-5696397|Reactome: R-HSA-5696400|Reactome: R-HSA-6782135|Reactome: R-HSA-6782210|Reactome: R-HSA-69091	BRCT domain	BRCT domain	BRCT domain	AAA+ ATPase domain	P-loop containing nucleoside triphosphate hydrolase	DNA polymerase III	clamp loader complex	gamma/delta/delta subunit	C-terminal	BRCT domain superfamily
Zt09_1_01262	-0.0208	1	3604943	3605701	NA	NA			NA				233	1.3	Ribosomal protein L16p/L10e	Ribosomal protein L10e/L16	Ribosomal protein L10e/L16 superfamily	Ribosomal protein L16	Ribosomal protein L16	conserved site	GO:0003735|GO:0005840|GO:0006412|GO:0003735|GO:0006412|GO:0019843|GO:0003735|GO:0005622|GO:0005840|GO:0006412	Reactome: R-HSA-5368286|Reactome: R-HSA-5389840|Reactome: R-HSA-5419276	Ribosomal protein L10e/L16			Ribosomal protein L10e/L16 superfamily	Ribosomal protein L16
Zt09_1_01263	-0.0208	1	3605936	3606865	NA	NA			NA				309	0.3
Zt09_1_01264	-0.0211	1	3609365	3611587	NA	NA			NA				719	0.6	ABC transporter transmembrane region 2	ABC transporter	ABC transporter type 1	transmembrane domain	Peroxisomal long-chain fatty acid import protein 1	ABC transporter-like	ABC transporter type 1	transmembrane domain superfamily	AAA+ ATPase domain	P-loop containing nucleoside triphosphate hydrolase	GO:0005524|GO:0016021|GO:0042626|GO:0055085|GO:0005779|GO:0042626|GO:1902001|GO:0005524|GO:0016887|GO:0005524|GO:0016021			ABC transporter-like	AAA+ ATPase domain	ABC transporter type 1	transmembrane domain superfamily	P-loop containing nucleoside triphosphate hydrolase
Zt09_1_01265	-0.0203	1	3612296	3612976	NA	2			NA				226	NA
Zt09_1_01266	-0.0197	1	3615307	3616242	NA	NA			NA				311	1.9
Zt09_1_01267	-0.0205	1	3619335	3624291	NA	NA			NA				1222	0.7	impB/mucB/samB family C-terminal domain	Helix-loop-helix DNA-binding domain	impB/mucB/samB family	Myc-type	basic helix-loop-helix (bHLH) domain	DNA polymerase	Y-family	little finger domain	Helix-loop-helix DNA-binding domain superfamily	UmuC domain	GO:0046983|GO:0003684|GO:0006281|GO:0006281	KEGG: 00230+2.7.7.7|KEGG: 00240+2.7.7.7|Reactome: R-HSA-5656169	Myc-type	basic helix-loop-helix (bHLH) domain	Myc-type	basic helix-loop-helix (bHLH) domain	UmuC domain		Helix-loop-helix DNA-binding domain superfamily
Zt09_1_01268	-0.0198	1	3625695	3629153	NA	NA			NA				1152	0.3	Growth-Arrest-Specific Protein 2 Domain	GAR domain superfamily	GAR domain	GO:0008017			GAR domain		GAR domain superfamily
Zt09_1_01269	-0.0208	1	3629684	3630296	NA	NA			NA				185	NA
Zt09_1_01270	-0.0203	1	3630961	3631662	NA	NA			NA				233	NA
Zt09_1_01271	-0.0196	1	3632417	3633130	NA	2			NA				218	1.4	Protein of unknown function (DUF2470)	Haem oxygenase HugZ-like superfamily	Domain of unknown function DUF2470
Zt09_1_01272	-0.0203	1	3633174	3634627	NA	6			NA				409	0.5	Fatty acid hydroxylase superfamily	Fatty acid hydroxylase	GO:0005506|GO:0008610|GO:0016491|GO:0055114
Zt09_1_01273	-0.0253	1	3635715	3636580	NA	NA			NA				269	3.3	Domain of unknown function (DUF3425)	Protein of unknown function DUF3425
Zt09_1_01274	-0.02	1	3637606	3640794	NA	NA			NA				1062	0.4	alpha/beta hydrolase fold	Alpha/Beta hydrolase fold	Alpha/beta hydrolase fold-1						Alpha/Beta hydrolase fold
Zt09_1_01275	-0.0239	1	3642629	3643362	NA	NA			NA				190	6.3
Zt09_1_01276	-0.0207	1	3644229	3644798	1	NA	Yes	Effector	0.942				109	7.3
Zt09_1_01278	-0.0201	1	3650492	3651009	1	NA	Yes	Effector	0.791				106	4.7
Zt09_1_01280	-0.0202	1	3655152	3658403	NA	NA			NA				1083	0.7	WD domain	G-beta repeat	WD40 repeat	WD40-repeat-containing domain superfamily	WD40-repeat-containing domain	WD40/YVTN repeat-like-containing domain superfamily	GO:0005515			WD40-repeat-containing domain	WD40 repeat	WD40 repeat	WD40 repeat	WD40 repeat	WD40 repeat	WD40 repeat	WD40-repeat-containing domain superfamily	WD40-repeat-containing domain superfamily
Zt09_1_01281	-0.0225	1	3659753	3661876	NA	NA			NA				707	0.8		P-loop containing nucleoside triphosphate hydrolase						P-loop containing nucleoside triphosphate hydrolase
Zt09_1_01282	-0.0203	1	3662172	3663164	NA	1			NA				330	0.6	galactosyl transferase GMA12/MNN10 family	Glycosyltransferase 34	GO:0016021|GO:0016757
Zt09_1_01283	-0.0199	1	3664054	3664988	NA	NA			NA				161	1.2	Hpt domain	Signal transduction histidine kinase	phosphotransfer (Hpt) domain	HPT domain superfamily	GO:0000160		Signal transduction histidine kinase	phosphotransfer (Hpt) domain	Signal transduction histidine kinase	phosphotransfer (Hpt) domain	Signal transduction histidine kinase	phosphotransfer (Hpt) domain	HPT domain superfamily
Zt09_1_01329	0.3235	1	3805887	3806799	1	NA	Yes	Non-effector	0.696				283	2.1	Pectate lyase	Pectin lyase fold/virulence factor	Pectate lyase PlyH/PlyE-like	Pectin lyase fold	GO:0005576|GO:0030570	KEGG: 00040+4.2.2.2				Pectin lyase fold/virulence factor
Zt09_1_01347	0.3681	1	3856940	3857621	NA	NA			NA				192	3.1
Zt09_1_01349	0.0191	1	3859854	3860702	NA	3			NA				282	1.8
Zt09_1_01540	-0.0282	1	4374470	4375798	NA	3			NA				375	1.9
Zt09_1_01587	-0.0284	1	4504448	4505020	NA	NA			NA				166	4.8
Zt09_1_01591	0.002	1	4533155	4535344	1	NA	Yes	Non-effector	0.99				593	1.2	Pro-kumamolisin	activation domain	Subtilase family	Peptidase S53	activation domain	Peptidase S8	subtilisin	Ser-active site	Sedolisin domain	Peptidase S8/S53 domain superfamily	Peptidase S8/S53 domain	GO:0008236|GO:0006508|GO:0004252|GO:0006508	Reactome: R-HSA-381038	Sedolisin domain	Peptidase S53	activation domain	Sedolisin domain	Peptidase S53	activation domain	Peptidase S8/S53 domain superfamily
Zt09_1_01601	-0.0041	1	4564735	4566473	NA	12			NA				518	2.3	Major Facilitator Superfamily	MFS transporter superfamily	Major facilitator superfamily	Major facilitator superfamily domain	GO:0016021|GO:0055085		Major facilitator superfamily domain			MFS transporter superfamily
Zt09_1_01698	-0.002	1	4794989	4795888	NA	1			NA				264	4.5
Zt09_1_01735	-0.0261	1	4896452	4898259	NA	1			NA				518	1	Cytochrome P450	Cytochrome P450	E-class	group I	Cytochrome P450	Cytochrome P450 superfamily	Cytochrome P450	conserved site	GO:0005506|GO:0016705|GO:0020037|GO:0055114|GO:0016705|GO:0055114					Cytochrome P450 superfamily
Zt09_1_01757	-0.0237	1	4964037	4965740	NA	NA			NA				522	0.8	GATA zinc finger	Zinc finger	GATA-type	Transcription factor GATA	Zinc finger	NHR/GATA-type	GO:0006355|GO:0008270|GO:0043565|GO:0003700|GO:0008270|GO:0006355|GO:0008270	Reactome: R-HSA-383280	Zinc finger	GATA-type	Zinc finger	GATA-type	Zinc finger	GATA-type
Zt09_1_01758	-0.0246	1	4967219	4969638	NA	NA			NA				668	0.4	Glutamate-cysteine ligase	Glutamine synthetase/guanido kinase	catalytic domain	Glutamate-cysteine ligase catalytic subunit	GO:0003824|GO:0004357|GO:0006750	KEGG: 00270+6.3.2.2|KEGG: 00480+6.3.2.2|MetaCyc: PWY-6840|MetaCyc: PWY-7255|Reactome: R-HSA-174403|Reactome: R-HSA-5578999				Glutamine synthetase/guanido kinase	catalytic domain
Zt09_1_01761	-0.0244	1	4977456	4980392	NA	NA			NA				863	1
Zt09_1_01762	-0.0245	1	4980747	4982341	NA	NA			NA				452	1.3	Phosphomannose isomerase type I	RmlC-like cupin domain superfamily	Phosphomannose isomerase	type I	conserved site	Mannose-6-phosphate isomerase	type I	Mannose-6-phosphate isomerase	RmlC-like jelly roll fold	GO:0004476|GO:0004476|GO:0005975|GO:0008270|GO:0004476|GO:0009298	KEGG: 00051+5.3.1.8|KEGG: 00520+5.3.1.8|MetaCyc: PWY-3861|MetaCyc: PWY-3881|MetaCyc: PWY-5659|MetaCyc: PWY-6992|MetaCyc: PWY-7456|MetaCyc: PWY-7586|MetaCyc: PWY-882|Reactome: R-HSA-4043916|Reactome: R-HSA-446205				RmlC-like cupin domain superfamily	Mannose-6-phosphate isomerase	type I
Zt09_1_01763	-0.0321	1	4982706	4983951	NA	NA			NA				383	0.8	SGF29 tudor-like domain	SGF29 tudor-like domain	SAGA-associated factor 29	GO:0000124	Reactome: R-HSA-3214847		SGF29 tudor-like domain
Zt09_1_01764	-0.0241	1	4984917	4988859	NA	NA			NA				1257	0.3
Zt09_1_01765	-0.0245	1	4988890	4991330	NA	NA			NA				697	NA
Zt09_1_01767	-0.024	1	4997552	4998794	NA	1			NA				377	0.5	Anp1	Nucleotide-diphospho-sugar transferases						Nucleotide-diphospho-sugar transferases
Zt09_1_01768	-0.0251	1	4999319	5002777	NA	NA			NA				1119	0.8
Zt09_1_01769	-0.0279	1	5003802	5004509	1	NA	Yes	Non-effector	0.564				184	1.6
Zt09_1_01773	0.0231	1	5015715	5017343	NA	NA			NA				542	0.6
Zt09_1_01774	-0.0266	1	5017961	5018992	NA	NA			NA				343	1.2
Zt09_1_01775	-0.0244	1	5019941	5021701	NA	NA			NA				586	NA	Tim44-like domain	Mitochondrial import inner membrane translocase subunit Tim44	Tim44-like domain	Tim44-like	NTF2-like domain superfamily	GO:0030150|GO:0051087	Reactome: R-HSA-1268020			Tim44-like domain	NTF2-like domain superfamily
Zt09_1_01776	-0.0239	1	5021989	5022774	NA	NA			NA				261	1.1	Ribosomal protein S11	Ribosomal protein S11	Ribosomal protein S11 superfamily	GO:0003735|GO:0005840|GO:0006412							Ribosomal protein S11
Zt09_1_01779	-0.0064	1	5026916	5027228	1	NA	Yes	Effector	0.82				79	7.6
Zt09_1_01781	-0.0065	1	5031749	5032460	NA	NA			NA				184	4.9
Zt09_1_01782	-0.0048	1	5034908	5036344	NA	1			NA				439	1.8	Sterol methyltransferase C-terminal	Methyltransferase domain	SAM-dependent methyltransferase SMT-type	Sterol methyltransferase C-terminal	Methyltransferase type 11	S-adenosyl-L-methionine-dependent methyltransferase	GO:0008168|GO:0006694|GO:0008168			SAM-dependent methyltransferase SMT-type		S-adenosyl-L-methionine-dependent methyltransferase
Zt09_1_01783	-0.0053	1	5037408	5039215	NA	NA			NA				541	1.1	Cytochrome P450	Cytochrome P450	Cytochrome P450 superfamily	Cytochrome P450	conserved site	Cytochrome P450	E-class	group I	GO:0005506|GO:0016705|GO:0020037|GO:0055114|GO:0016705|GO:0055114					Cytochrome P450 superfamily
Zt09_1_01784	-0.0214	1	5039707	5041377	NA	1			NA				519	1	Cytochrome P450	Cytochrome P450 superfamily	Cytochrome P450	E-class	group IV	Cytochrome P450	GO:0005506|GO:0016705|GO:0020037|GO:0055114|GO:0004497|GO:0005506|GO:0016705|GO:0020037|GO:0055114					Cytochrome P450 superfamily
Zt09_1_01786	-0.0255	1	5048633	5049490	NA	NA			NA				250	1.6	Peptidase A4 family	Concanavalin A-like lectin/glucanase domain superfamily	Peptidase G1	Peptidase G1 superfamily	GO:0004190|GO:0006508					Concanavalin A-like lectin/glucanase domain superfamily
Zt09_1_01789	-0.0318	1	5063435	5071105	1	13			NA				2410	0.9	Starch synthase catalytic domain	Glycosyl transferases group 1	Alpha amylase	catalytic domain	Starch synthase	catalytic domain	Glycoside hydrolase superfamily	Glycosyl transferase	family 1	Major facilitator superfamily domain	Glycosyl hydrolase	family 13	catalytic domain	GO:0003824|GO:0005975	KEGG: 00500+2.4.1.21|MetaCyc: PWY-622	Major facilitator superfamily domain		Glycosyl hydrolase	family 13	catalytic domain	Glycoside hydrolase superfamily
Zt09_1_01790	-0.0274	1	5071621	5073392	NA	NA			NA				517	0.6	Aldehyde dehydrogenase family	Aldehyde dehydrogenase	glutamic acid active site	Aldehyde/histidinol dehydrogenase	Aldehyde dehydrogenase	N-terminal	Aldehyde dehydrogenase	cysteine active site	Aldehyde dehydrogenase	C-terminal	Aldehyde dehydrogenase domain	GO:0016491|GO:0055114|GO:0016491|GO:0016620|GO:0055114					Aldehyde/histidinol dehydrogenase
Zt09_1_01792	-0.0231	1	5077954	5083290	1	NA	Yes	Non-effector	0.956				982	1.1	Fibronectin type III-like domain	Glycosyl hydrolase family 3 C-terminal domain	Ubiquitin family	Glycosyl hydrolase family 3 N terminal domain	Glycoside hydrolase family 3 C-terminal domain superfamily	Fibronectin type III-like domain	Ubiquitin domain	Glycoside hydrolase	family 3	N-terminal domain superfamily	Immunoglobulin-like fold	Glycoside hydrolase family 3 C-terminal domain	Glycoside hydrolase	family 3	N-terminal	Glycoside hydrolase superfamily	Glycoside hydrolase	family 3	active site	Ubiquitin-like domain superfamily	GO:0004553|GO:0005975|GO:0005515			Ubiquitin domain	Fibronectin type III-like domain	Ubiquitin domain	Glycoside hydrolase family 3 C-terminal domain superfamily	Glycoside hydrolase superfamily	Ubiquitin-like domain superfamily
Zt09_1_01803	0.3732	1	5106976	5109517	NA	2			NA				554	0.9	DnaJ domain	DnaJ domain	Chaperone J-domain superfamily	DnaJ domain	conserved site			DnaJ domain	DnaJ domain	DnaJ domain	Chaperone J-domain superfamily
Zt09_1_01838	-0.0093	1	5199445	5199938	NA	NA			NA				143	NA	Protein of unknown function (DUF861)	RmlC-like cupin domain superfamily	RmlC-like jelly roll fold	Domain of unknown function DUF861	cupin-3	Ethanolamine utilisation EutQ		KEGG: 00230+3.5.3.26|MetaCyc: PWY-5692|MetaCyc: PWY-5698				RmlC-like cupin domain superfamily
Zt09_1_01875	-0.0275	1	5315280	5316377	NA	NA			NA				365	0.8	WD domain	G-beta repeat	WD domain	G-beta repeat	WD domain	G-beta repeat	WD40 repeat	WD40 repeat	conserved site	WD40-repeat-containing domain	WD40-repeat-containing domain superfamily	WD40/YVTN repeat-like-containing domain superfamily	GO:0005515			WD40 repeat	WD40-repeat-containing domain	WD40 repeat	WD40 repeat	WD40 repeat	WD40 repeat	WD40 repeat	WD40 repeat	WD40-repeat-containing domain superfamily
Zt09_1_01876	-0.0274	1	5316842	5317414	NA	NA			NA				190	1.1		Acyl-CoA N-acyltransferase						Acyl-CoA N-acyltransferase
Zt09_1_01896	-0.0313	1	5365544	5366074	NA	NA			NA				176	NA
Zt09_1_02003	-0.0207	1	5649911	5650950	NA	NA			NA				246	2	Domain of unknown function (DUF3328)	Mycotoxin biosynthesis protein UstYa-like	GO:0043386
Zt09_1_02004	-0.0218	1	5652212	5653092	1	NA	Yes	Non-effector	0.957				269	0.7
Zt09_1_02011	-0.0119	1	5666124	5666807	NA	NA			NA				204	3.4
Zt09_1_02016	-0.0251	1	5677129	5677983	1	NA	Yes	Non-effector	0.522				284	4.2	PAN domain	PAN/Apple domain				PAN/Apple domain
Zt09_1_02028	0.0017	1	5707337	5708335	1	1			NA				293	1.4
Zt09_1_02054	0.0554	1	5786068	5788755	NA	NA			NA				895	1.3
Zt09_1_02056	-0.0073	1	5795403	5795675	1	NA	Yes	Effector	0.808				69	8.7
Zt09_1_02078	0.4822	1	5849791	5853383	NA	NA			NA				1123	2
Zt09_1_02089	-0.0238	1	5898366	5898912	1	NA	Yes	Effector	0.704				163	4.9
Zt09_10_00004	0.0059	10	23198	24463	NA	NA			NA				148	4.1		Zn(2)-C6 fungal-type DNA-binding domain superfamily	GO:0000981|GO:0005634|GO:0006355|GO:0008270
Zt09_10_00007	0.02	10	34590	37388	NA	NA			NA				760	1.2	OsmC-like protein	K homology domain-like	alpha/beta	OsmC/Ohr superfamily	OsmC/Ohr family	P-loop containing nucleoside triphosphate hydrolase						OsmC/Ohr superfamily	P-loop containing nucleoside triphosphate hydrolase
Zt09_10_00008	0.0238	10	39064	40708	NA	1			NA				457	0.9	FAD binding domain	FAD-binding domain	FAD/NAD(P)-binding domain superfamily	GO:0071949					FAD/NAD(P)-binding domain superfamily
Zt09_10_00011	0.0312	10	54526	55419	NA	4			NA				246	2
Zt09_10_00012	0.0327	10	56072	56520	NA	NA			NA				132	0.8
Zt09_10_00014	-0.0211	10	59032	59589	NA	NA			NA				185	4.3	Cytidine and deoxycytidylate deaminase zinc-binding region	Cytidine and deoxycytidylate deaminase domain	Cytidine deaminase-like	GO:0003824			Cytidine and deoxycytidylate deaminase domain		Cytidine deaminase-like
Zt09_10_00015	-0.0211	10	59935	60971	NA	2			NA				293	1	Mitochondrial carrier protein	Mitochondrial carrier protein	Mitochondrial carrier protein	Mitochondrial carrier domain protein	Mitochondrial substrate/solute carrier	Mitochondrial carrier domain superfamily	Mitochondrial carrier protein	GO:0022857|GO:0022857|GO:0055085			Mitochondrial substrate/solute carrier	Mitochondrial substrate/solute carrier	Mitochondrial substrate/solute carrier		Mitochondrial carrier domain superfamily
Zt09_10_00016	-0.0202	10	61101	62596	NA	NA			NA				481	0.6
Zt09_10_00017	-0.0201	10	62768	64264	NA	1			NA				479	0.6
Zt09_10_00021	-0.0232	10	71561	72243	1	NA	Yes	Non-effector	0.613				208	4.8
Zt09_10_00022	-0.0216	10	72573	74066	NA	2			NA				497	0.4	Mitochondrial calcium uniporter	MCU family	Calcium uniporter protein	C-terminal	GO:0051560	Reactome: R-HSA-8949215|Reactome: R-HSA-8949664
Zt09_10_00023	-0.021	10	75298	78784	1	5			NA				1078	2.3	DOMON domain	Cytochrome domain of cellobiose dehydrogenase	Copper type II ascorbate-dependent monooxygenase	N-terminal domain	Copper type II ascorbate-dependent monooxygenase	C-terminal domain	CHD	cytochrome domain superfamily	DOMON domain	PHM/PNGase F domain superfamily	Cellobiose dehydrogenase	cytochrome domain	Cytochrome b561/ferric reductase transmembrane	Copper type II	ascorbate-dependent monooxygenase	N-terminal	Copper type II	ascorbate-dependent monooxygenase-like	C-terminal	Copper type II ascorbate-dependent monooxygenase	C-terminal	Copper type II	ascorbate-dependent monooxygenase	N-terminal domain superfamily	GO:0003824|GO:0004497|GO:0005507|GO:0016715|GO:0055114|GO:0016715|GO:0055114		Cellobiose dehydrogenase	cytochrome domain	Cytochrome b561/ferric reductase transmembrane	DOMON domain	Cytochrome b561/ferric reductase transmembrane	DOMON domain	DOMON domain	PHM/PNGase F domain superfamily	PHM/PNGase F domain superfamily
Zt09_10_00094	0.1707	10	274630	275880	1	NA	Yes	Non-effector	0.961				416	1.4
Zt09_10_00100	-0.0286	10	295025	296896	NA	NA			NA				568	0.4	AMP-binding enzyme	AMP-binding enzyme C-terminal domain	AMP-binding	conserved site	AMP-dependent synthetase/ligase	AMP-binding enzyme	C-terminal domain	GO:0003824
Zt09_10_00101	-0.0268	10	298133	298852	NA	4			NA				239	3.8	Zinc finger	C3HC4 type (RING finger)	Zinc finger	RING/FYVE/PHD-type	Zinc finger	RING-type	conserved site	Zinc finger	RING-type				Zinc finger	RING-type	Zinc finger	RING-type
Zt09_10_00121	0.492	10	348378	349637	NA	NA			NA				419	NA
Zt09_10_00122	0.3341	10	350128	351876	NA	NA			NA				582	0.5
Zt09_10_00124	0.0198	10	354137	355729	NA	NA			NA				530	0.6
Zt09_10_00161	-0.0285	10	448452	457362	NA	NA			NA				2935	1.6	Phosphopantetheine attachment site	Condensation domain	Methyltransferase domain	KR domain	Beta-ketoacyl synthase	C-terminal domain	Beta-ketoacyl synthase	N-terminal domain	Polyketide synthase dehydratase	Acyl transferase domain	Ketoacyl-synthetase C-terminal extension	Phosphopantetheine binding ACP domain	Thiolase-like	Beta-ketoacyl synthase	active site	Chloramphenicol acetyltransferase-like domain superfamily	Condensation domain	Methyltransferase type 12	ACP-like superfamily	Polyketide synthase	ketoreductase domain	Malonyl-CoA ACP transacylase	ACP-binding	Polyketide synthase	phosphopantetheine-binding domain	NAD(P)-binding domain superfamily	Beta-ketoacyl synthase	C-terminal	Beta-ketoacyl synthase	N-terminal	S-adenosyl-L-methionine-dependent methyltransferase	Polyketide synthase	dehydratase domain	Acyl transferase	Acyl transferase/acyl hydrolase/lysophospholipase
Zt09_10_00162	-0.0277	10	459049	460865	NA	14			NA				588	1.2	Major Facilitator Superfamily	Major facilitator superfamily domain	MFS transporter superfamily	Major facilitator superfamily	GO:0016021|GO:0055085		Major facilitator superfamily domain	Major facilitator superfamily domain		MFS transporter superfamily
Zt09_10_00163	-0.0289	10	461450	462655	NA	NA			NA				313	1.6	NmrA-like family	NmrA-like domain	NAD(P)-binding domain superfamily		Reactome: R-HSA-70635				NAD(P)-binding domain superfamily
Zt09_10_00179	0.5369	10	518037	522140	NA	NA			NA				1367	0.8	AAA domain	AAA domain	P-loop containing nucleoside triphosphate hydrolase						P-loop containing nucleoside triphosphate hydrolase
Zt09_10_00181	0.5319	10	524421	529453	NA	NA			NA				1593	1.6	Ulp1 protease family	C-terminal catalytic domain	Ulp1 protease family	C-terminal catalytic domain	Papain-like cysteine peptidase superfamily	GO:0006508|GO:0008234					Papain-like cysteine peptidase superfamily
Zt09_10_00204	-0.0035	10	584868	585788	NA	NA			NA				306	NA	Glycine zipper 2TM domain	Glycine zipper 2TM domain	GO:0019867
Zt09_10_00224	-0.0294	10	632748	634455	NA	NA			NA				530	1.3	Acetyl-CoA hydrolase/transferase C-terminal domain	Acetyl-CoA hydrolase/transferase N-terminal domain	NagB/RpiA transferase-like	Acetyl-CoA hydrolase/transferase C-terminal domain	Acetyl-CoA hydrolase/transferase	Acetyl-CoA hydrolase/transferase	C-terminal domain superfamily	GO:0003824|GO:0006084					NagB/RpiA transferase-like	NagB/RpiA transferase-like
Zt09_10_00253	0.0301	10	703511	703966	1	NA	Yes	Effector	0.679				151	2.6	Alternaria alternata allergen 1	Alternaria alternata allergen 1
Zt09_10_00288	-0.0292	10	792546	793524	NA	NA			NA				298	2	Alpha/beta hydrolase family	Alpha/Beta hydrolase fold	Alpha/beta hydrolase fold-1						Alpha/Beta hydrolase fold
Zt09_10_00289	-0.0051	10	793788	795074	NA	NA			NA				428	2.3
Zt09_10_00299	-0.0405	10	821470	823841	NA	NA			NA				751	1.5
Zt09_10_00300	-0.0282	10	826570	828131	NA	NA			NA				500	1.6
Zt09_10_00390	-0.0272	10	1063628	1065351	NA	11			NA				469	1.9	Transmembrane amino acid transporter protein	Amino acid transporter	transmembrane domain
Zt09_10_00394	-0.0153	10	1071836	1073882	NA	NA			NA				627	1.8	CRT10	Ribonucleotide reductase	transcriptional regulator Crt10	GO:0006357
Zt09_10_00400	0.1014	10	1085247	1087157	NA	6			NA				636	1.6	FAD-binding domain	Ferric reductase like transmembrane component	Ferredoxin-NADP reductase (FNR)	nucleotide-binding domain	FAD-binding 8	Ferric reductase transmembrane component-like domain	FAD-binding domain	ferredoxin reductase-type	GO:0016491|GO:0055114			FAD-binding domain	ferredoxin reductase-type		Ferredoxin-NADP reductase (FNR)	nucleotide-binding domain
Zt09_10_00476	0.0055	10	1364678	1365341	NA	3			NA				186	1.1	Succinate dehydrogenase/Fumarate reductase transmembrane subunit	Fumarate reductase/succinate dehydrogenase	transmembrane subunit	Succinate dehydrogenase	cytochrome b556 subunit	Succinate dehydrogenase/fumarate reductase type B	transmembrane subunit	GO:0016020|GO:0000104|GO:0006099|GO:0045281|GO:0016627	Reactome: R-HSA-611105|Reactome: R-HSA-71403				Fumarate reductase/succinate dehydrogenase	transmembrane subunit	Succinate dehydrogenase	cytochrome b556 subunit
Zt09_10_00477	0.0041	10	1365935	1366947	1	NA	Yes	Non-effector	0.798				315	NA
Zt09_10_00490	-0.028	10	1440011	1441659	NA	14			NA				531	0.8	Major Facilitator Superfamily	MFS transporter superfamily	Major facilitator superfamily	Major facilitator superfamily domain	GO:0016021|GO:0055085		Major facilitator superfamily domain	Major facilitator superfamily domain		MFS transporter superfamily
Zt09_10_00491	-0.0274	10	1442061	1443747	NA	NA			NA				464	1.3	Aminotransferase class I and II	Pyridoxal phosphate-dependent transferase domain 1	Pyridoxal phosphate-dependent transferase	Aminotransferase	class I/classII	Pyridoxal phosphate-dependent transferase	major domain	GO:0003824|GO:0009058|GO:0030170					Pyridoxal phosphate-dependent transferase
Zt09_10_00503	-0.0291	10	1473012	1474574	NA	NA			NA				520	0.6
Zt09_10_00508	-0.025	10	1481040	1481960	NA	NA			NA				306	2	HhH-GPD superfamily base excision DNA repair protein	HhH-GPD domain	Helix-turn-helix	base-excision DNA repair	C-terminal	DNA glycosylase	GO:0006284|GO:0003824|GO:0006281	Reactome: R-HSA-110357	HhH-GPD domain		HhH-GPD domain	DNA glycosylase
Zt09_10_00536	0.0219	10	1591254	1592213	1	NA	Yes	Non-effector	0.975				319	0.3	Phosphatidylethanolamine-binding protein	Phosphatidylethanolamine-binding protein	PEBP-like superfamily	Phosphatidylethanolamine-binding protein	eukaryotic			Phosphatidylethanolamine-binding protein	eukaryotic			PEBP-like superfamily
Zt09_10_00537	0.0193	10	1592993	1594456	1	NA	Yes	Non-effector	0.984				487	0.4	Flavin containing amine oxidoreductase	Flavin amine oxidase	Amine oxidase	FAD/NAD(P)-binding domain superfamily	GO:0016491|GO:0055114					FAD/NAD(P)-binding domain superfamily
Zt09_10_00545	-0.0329	10	1610220	1611360	NA	NA			NA				327	1.2	Polysaccharide deacetylase	NodB homology domain	Glycoside hydrolase/deacetylase	beta/alpha-barrel	GO:0005975|GO:0016810|GO:0003824|GO:0005975			NodB homology domain		Glycoside hydrolase/deacetylase	beta/alpha-barrel
Zt09_10_00551	-0.0072	10	1655853	1656377	NA	NA			NA				154	5.8
Zt09_10_00552	0.0534	10	1657363	1658139	NA	4			NA				258	1.2
Zt09_11_00031	-0.027	11	126330	126594	1	NA	Yes	Effector	0.758				68	8.8
Zt09_11_00032	-0.0254	11	127047	127982	NA	NA			NA				311	2.3
Zt09_11_00078	-0.0036	11	278676	283454	NA	NA			NA				1592	0.5	Nucleoporin or Nuclear pore complex subunit NUP214=Nup159	Nuclear pore complex protein	WD40/YVTN repeat-like-containing domain superfamily	Nucleoporin Nup159/Nup146	N-terminal	GO:0005515
Zt09_11_00079	-0.0037	11	283880	284782	NA	NA			NA				279	2.2	Proteasome subunit	Proteasome beta subunits C terminal	Proteasome B-type subunit	Proteasome	subunit alpha/beta	Nucleophile aminohydrolases	N-terminal	Proteasome beta subunit	C-terminal	Proteasome subunit beta 7	Peptidase T1A	proteasome beta-subunit	GO:0004298|GO:0004298|GO:0005839|GO:0051603|GO:0004175|GO:0005839|GO:0051603	Reactome: R-HSA-1169091|Reactome: R-HSA-1234176|Reactome: R-HSA-1236974|Reactome: R-HSA-1236978|Reactome: R-HSA-174084|Reactome: R-HSA-174113|Reactome: R-HSA-174154|Reactome: R-HSA-174178|Reactome: R-HSA-174184|Reactome: R-HSA-180534|Reactome: R-HSA-180585|Reactome: R-HSA-187577|Reactome: R-HSA-195253|Reactome: R-HSA-202424|Reactome: R-HSA-211733|Reactome: R-HSA-2467813|Reactome: R-HSA-2871837|Re…	Reactome: R-HSA-1169091|Reactome: R-HSA-1234176|Reactome: R-HSA-1236974|Reactome: R-HSA-1236978|Reactome: R-HSA-174084|Reactome: R-HSA-174113|Reactome: R-HSA-174154|Reactome: R-HSA-174178|Reactome: R-HSA-174184|Reactome: R-HSA-180534|Reactome: R-HSA-180585|Reactome: R-HSA-187577|Reactome: R-HSA-195253|Reactome: R-HSA-202424|Reactome: R-HSA-211733|Reactome: R-HSA-2467813|Reactome: R-HSA-2871837|Re…		Proteasome B-type subunit		Nucleophile aminohydrolases	N-terminal
Zt09_11_00080	-0.0094	11	285227	286647	NA	NA			NA				435	0.7	ATPase family associated with various cellular activities (AAA)	MIT (microtubule interacting and transport) domain	Vps4 C terminal oligomerisation domain	MIT domain superfamily	MIT	P-loop containing nucleoside triphosphate hydrolase	ATPase	AAA-type	core	Vps4 oligomerisation	C-terminal	ATPase	AAA-type	conserved site	AAA+ ATPase domain	GO:0005524				MIT	AAA+ ATPase domain	MIT domain superfamily	P-loop containing nucleoside triphosphate hydrolase
Zt09_11_00082	-0.0046	11	289834	294273	NA	NA			NA				1479	1.1	RQC domain	Helicase conserved C-terminal domain	DEAD/DEAH box helicase	RecQ zinc-binding	RQC domain	Helicase	C-terminal	DEAD/DEAH box helicase domain	P-loop containing nucleoside triphosphate hydrolase	Winged helix-like DNA-binding domain superfamily	Helicase superfamily 1/2	ATP-binding domain	DNA helicase	ATP-dependent	RecQ type	ATP-dependent DNA helicase RecQ	zinc-binding domain	DNA/RNA helicase	ATP-dependent	DEAH-box type	conserved site	GO:0006260|GO:0006281|GO:0043140|GO:0003676|GO:0005524|GO:0006310|GO:0008026	Reactome: R-HSA-3108214|Reactome: R-HSA-5685938|Reactome: R-HSA-5685942|Reactome: R-HSA-5693554|Reactome: R-HSA-5693568|Reactome: R-HSA-5693579|Reactome: R-HSA-5693607|Reactome: R-HSA-5693616|Reactome: R-HSA-6804756|Reactome: R-HSA-69473	Helicase	C-terminal	Helicase superfamily 1/2	ATP-binding domain	Helicase	C-terminal	Helicase	C-terminal	RQC domain	Helicase superfamily 1/2	ATP-binding domain	P-loop containing nucleoside triphosphate hydrolase
Zt09_11_00083	-0.0032	11	295309	296745	NA	NA			NA				478	0.8	Pyridoxal-dependent decarboxylase conserved domain	Pyridoxal phosphate-dependent transferase domain 1	Pyridoxal phosphate-dependent transferase	Pyridoxal phosphate-dependent decarboxylase	Pyridoxal-phosphate binding site	Pyridoxal phosphate-dependent transferase	major domain	GO:0003824|GO:0016831|GO:0019752|GO:0030170|GO:0016831					Pyridoxal phosphate-dependent transferase
Zt09_11_00084	-0.0055	11	296989	297610	NA	4			NA				187	1.1
Zt09_11_00087	-0.0034	11	304431	306873	NA	NA			NA				797	1.4	tRNA synthetase class II core domain (G	H	P	S and T)	Anticodon binding domain	TGS domain	Threonyl and Alanyl tRNA synthetase second additional domain	Threonyl/alanyl tRNA synthetase	SAD	Aminoacyl-tRNA synthetase	class II (G/ P/ S/T)	Anticodon-binding	Aminoacyl-tRNA synthetase	class II	Threonine-tRNA ligase catalytic core domain	Threonyl/alanyl tRNA synthetase	class II-like	putative editing domain superfamily	Threonine-tRNA ligase	class IIa	Anticodon-binding domain superfamily	TGS-like	Beta-grasp domain superfamily	TGS	GO:0004812|GO:0005524|GO:0043039|GO:0000166|GO:0004812|GO:0005524|GO:0006418|GO:0000166|GO:0004829|GO:0005524|GO:0005737|GO:0006435	KEGG: 00970+6.1.1.3	Threonine-tRNA ligase catalytic core domain	Aminoacyl-tRNA synthetase	class II	Threonyl/alanyl tRNA synthetase	SAD	Threonyl/alanyl tRNA synthetase	class II-like	putative editing domain superfamily	TGS-like
Zt09_11_00088	-0.0041	11	307203	309768	NA	NA			NA				794	0.4	HRDC domain	PMC2NT (NUC016) domain	3'-5' exonuclease	HRDC domain	HRDC-like superfamily	Ribonuclease H-like superfamily	Exosome-associated factor Rrp6	N-terminal	3'-5' exonuclease domain	GO:0003676|GO:0005622|GO:0000166|GO:0003824|GO:0044237|GO:0000176|GO:0006396|GO:0003676|GO:0006139|GO:0008408	Reactome: R-HSA-6791226		HRDC domain	HRDC domain	3'-5' exonuclease domain	HRDC-like superfamily	Ribonuclease H-like superfamily
Zt09_11_00089	-0.0034	11	310795	311169	NA	2			NA				124	4		Major facilitator superfamily domain	MFS transporter superfamily			Major facilitator superfamily domain			MFS transporter superfamily
Zt09_11_00090	-0.0053	11	311322	313577	NA	5			NA				470	1.9	Esterase PHB depolymerase	Esterase	PHB depolymerase	Alpha/Beta hydrolase fold	MFS transporter superfamily	GO:0005576|GO:0016787					Alpha/Beta hydrolase fold	MFS transporter superfamily	Alpha/Beta hydrolase fold	Esterase	PHB depolymerase
Zt09_11_00091	-0.0036	11	313984	315648	NA	NA			NA				554	1.1
Zt09_11_00092	-0.0171	11	316832	318783	NA	NA			NA				618	0.5
Zt09_11_00094	-0.0033	11	321205	322353	1	NA	Yes	Non-effector	0.804				382	2.1		Glycoside hydrolase superfamily						Glycoside hydrolase superfamily
Zt09_11_00095	-0.004	11	323773	324519	NA	NA			NA				248	1.6		S-adenosyl-L-methionine-dependent methyltransferase	DNA methylase	N-6 adenine-specific	conserved site	GO:0003676|GO:0008168|GO:0032259					S-adenosyl-L-methionine-dependent methyltransferase
Zt09_11_00096	-0.0108	11	325010	325465	NA	NA			NA				151	NA	Complex1_LYR-like	Complex1 LYR-like family	Succinate dehydrogenase assembly factor 3	mitochondrial	GO:0005739|GO:0034553
Zt09_11_00097	-0.0039	11	326287	328317	NA	NA			NA				625	1.1
Zt09_11_00098	-0.0111	11	328857	329726	NA	NA			NA				289	1.7
Zt09_11_00099	-0.0045	11	332334	333579	NA	NA			NA				397	0.8	Taurine catabolism dioxygenase TauD	TfdA family	TauD/TfdA-like domain	GO:0016491|GO:0055114	Reactome: R-HSA-71262
Zt09_11_00100	-0.0039	11	334104	338932	NA	NA			NA				996	1.4	Fungal Zn(2)-Cys(6) binuclear cluster domain	Zn(2)-C6 fungal-type DNA-binding domain	Zn(2)-C6 fungal-type DNA-binding domain superfamily	GO:0000981|GO:0005634|GO:0006355|GO:0008270		Zn(2)-C6 fungal-type DNA-binding domain
Zt09_11_00102	-0.0031	11	341206	342153	NA	NA			NA				315	1.3	Uracil DNA glycosylase superfamily	Uracil-DNA glycosylase	active site	Uracil-DNA glycosylase-like	Uracil-DNA glycosylase-like domain superfamily	Uracil-DNA glycosylase family 1	GO:0006281|GO:0016799|GO:0004844|GO:0006281|GO:0006284	Reactome: R-HSA-110328|Reactome: R-HSA-110329|Reactome: R-HSA-110357	Uracil-DNA glycosylase family 1		Uracil-DNA glycosylase-like	Uracil-DNA glycosylase-like domain superfamily	Uracil-DNA glycosylase family 1	Uracil-DNA glycosylase family 1
Zt09_11_00103	-0.0038	11	343083	344373	1	NA	Yes	Non-effector	0.686				391	NA	FMN-dependent dehydrogenase	FMN-dependent dehydrogenase	Alpha-hydroxy acid dehydrogenase	FMN-dependent	FMN-dependent dehydrogenase	Aldolase-type TIM barrel	FMN-dependent alpha-hydroxy acid dehydrogenase	active site	FMN hydroxy acid dehydrogenase domain	GO:0010181|GO:0016491|GO:0055114|GO:0016491|GO:0003824|GO:0016491|GO:0055114	Reactome: R-HSA-9033241		FMN hydroxy acid dehydrogenase domain
Zt09_11_00105	-0.004	11	349212	353057	NA	8			NA				1144	1	MBOAT	membrane-bound O-acyltransferase family	Aminotransferase class I and II	Pyridoxal phosphate-dependent transferase	Membrane bound O-acyl transferase	MBOAT	Pyridoxal phosphate-dependent transferase domain 1	Aminotransferase	class I/classII	Pyridoxal phosphate-dependent transferase	major domain	GO:0003824|GO:0009058|GO:0030170					Pyridoxal phosphate-dependent transferase
Zt09_11_00106	-0.0034	11	353287	354861	NA	NA			NA				472	0.2	Actin	Actin family	Actin	conserved site					Actin family
Zt09_11_00107	-0.004	11	355267	356652	NA	1			NA				461	0.7	Uncharacterised ACR	YagE family COG1723	Domain of unknown function DUF155
Zt09_11_00108	-0.0037	11	356790	357914	NA	NA			NA				374	1.3	F-box domain	F-box-like domain superfamily	F-box domain	GO:0005515			F-box domain	F-box domain	F-box-like domain superfamily
Zt09_11_00109	-0.0036	11	358079	358901	NA	NA			NA				254	NA	Casein kinase substrate phosphoprotein PP28	Casein kinase substrate	phosphoprotein PP28	28kDa heat- and acid-stable phosphoprotein		Reactome: R-HSA-6798695
Zt09_11_00110	-0.0051	11	359906	360626	NA	NA			NA				222	0.5
Zt09_11_00114	-0.0041	11	378218	379003	NA	NA			NA				223	0.4	Protein-L-isoaspartate(D-aspartate) O-methyltransferase (PCMT)	S-adenosyl-L-methionine-dependent methyltransferase	Protein-L-isoaspartate(D-aspartate) O-methyltransferase	GO:0004719|GO:0006464					S-adenosyl-L-methionine-dependent methyltransferase	Protein-L-isoaspartate(D-aspartate) O-methyltransferase
Zt09_11_00115	-0.007	11	380025	380489	1	NA	Yes	Non-effector	0.693				133	3
Zt09_11_00116	-0.0037	11	393046	396402	NA	NA			NA				1118	1.2	Mediator complex subunit MED14	Mediator complex	subunit Med14	GO:0003712|GO:0006357|GO:0016592	Reactome: R-HSA-1989781|Reactome: R-HSA-212436|Reactome: R-HSA-381340
Zt09_11_00117	-0.0038	11	397325	399112	NA	12			NA				540	1.5	Vacuole effluxer Atg22 like	MFS transporter superfamily	Autophagy-related protein 22-like	Major facilitator superfamily domain			Major facilitator superfamily domain			MFS transporter superfamily
Zt09_11_00118	-0.0049	11	399249	400159	NA	NA			NA				280	1.4
Zt09_11_00119	-0.0039	11	400349	402135	1	5			NA				509	3.9	CFEM domain	Extracellular membrane protein	CFEM domain					Extracellular membrane protein	CFEM domain
Zt09_11_00120	-0.0043	11	404099	404649	1	NA	Yes	Effector	0.803				165	7.3
Zt09_11_00121	-0.0182	11	406975	408380	1	NA	Yes	Non-effector	0.822				450	1.6	Peroxidase	family 2	Chloroperoxidase-like superfamily	Chloroperoxidase	GO:0004601			Chloroperoxidase		Chloroperoxidase-like superfamily
Zt09_11_00122	-0.0038	11	409058	412465	NA	NA			NA				1135	1.4	Male sterility protein	AMP-binding enzyme	NAD(P)-binding domain superfamily	Male sterility	NAD-binding	Phosphopantetheine binding ACP domain	Phosphopantetheine attachment site	AMP-dependent synthetase/ligase	GO:0003824	Reactome: R-HSA-8848584		Phosphopantetheine binding ACP domain		NAD(P)-binding domain superfamily
Zt09_11_00123	-0.004	11	413046	414790	NA	NA			NA				487	2.3	3-dehydroquinate synthase	2-epi-5-epi-valiolone synthase	3-dehydroquinate synthase domain	GO:0017000	KEGG: 00400+4.2.3.4|MetaCyc: PWY-6164	2-epi-5-epi-valiolone synthase
Zt09_11_00124	-0.0043	11	415540	417018	NA	1			NA				492	1.6		ATP-grasp fold	subdomain 1	Histidine phosphatase superfamily	ATP-grasp fold	GO:0005524|GO:0005524|GO:0046872			ATP-grasp fold		Histidine phosphatase superfamily
Zt09_11_00125	-0.0049	11	418281	420033	1	NA	Yes	Non-effector	0.842				497	1.2		Choice-of-anchor B domain							Choice-of-anchor B domain
Zt09_11_00157	0.134	11	509999	511096	NA	NA			NA				365	1.6
Zt09_11_00231	-0.0245	11	727200	728372	NA	NA			NA				390	1.8
Zt09_11_00254	-0.0284	11	810236	812453	NA	8			NA				720	1
Zt09_11_00256	0.122	11	814391	814819	NA	NA			NA				125	4.8
Zt09_11_00257	-0.0246	11	816315	818067	1	NA	Yes	Non-effector	0.99				525	1.1	Thioredoxin-like domain	Thioredoxin	Thioredoxin	Protein disulphide isomerase	Thioredoxin domain	Disulphide isomerase	Thioredoxin	conserved site	Thioredoxin-like superfamily	GO:0003756|GO:0045454|GO:0016853			Thioredoxin domain	Thioredoxin domain		Thioredoxin-like superfamily	Thioredoxin-like superfamily	Thioredoxin-like superfamily	Thioredoxin-like superfamily	Protein disulphide isomerase	Disulphide isomerase	Disulphide isomerase
Zt09_11_00263	-0.0111	11	830726	831888	NA	NA			NA				323	1.9	Mitochondrial carrier protein	Mitochondrial carrier protein	Mitochondrial carrier protein	Mitochondrial substrate/solute carrier	Mitochondrial carrier domain protein	Mitochondrial carrier domain superfamily	GO:0022857			Mitochondrial substrate/solute carrier	Mitochondrial substrate/solute carrier	Mitochondrial substrate/solute carrier		Mitochondrial carrier domain superfamily
Zt09_11_00274	-0.0218	11	855171	856667	NA	NA			NA				498	1.2	His(2)-Cys(2) zinc finger	GNAT domain	Zinc finger	H2C2-type	histone UAS binding	Acyl-CoA N-acyltransferase				GNAT domain		Acyl-CoA N-acyltransferase
Zt09_11_00284	-0.0045	11	880197	882172	NA	NA			NA				529	2.5
Zt09_11_00285	-0.0036	11	883344	886224	NA	NA			NA				913	NA		Phosphatidylinositol 4	5-bisphosphate-binding protein Slm1/Slm2	PH-like domain superfamily	Pleckstrin homology domain	GO:0005546|GO:0016197|GO:0030036|GO:0031932|GO:0038203			Pleckstrin homology domain	Pleckstrin homology domain
Zt09_11_00287	-0.0061	11	892656	893377	1	NA	Yes	Effector	0.594				222	7.2
Zt09_11_00289	-0.0041	11	897216	898548	NA	NA			NA				427	0.7		Chloroperoxidase-like superfamily	Chloroperoxidase	GO:0004601			Chloroperoxidase		Chloroperoxidase-like superfamily
Zt09_11_00291	-0.0041	11	903215	903757	NA	NA			NA				180	NA	Translation machinery-associated protein 16	Tma16 superfamily	Translation machinery-associated protein 16
Zt09_11_00292	-0.0035	11	904057	904779	NA	NA			NA				222	2.3	BTB/POZ domain	BTB/POZ domain	SKP1/BTB/POZ domain superfamily	GO:0005515			BTB/POZ domain		SKP1/BTB/POZ domain superfamily
Zt09_11_00294	-0.0038	11	906356	909492	NA	NA			NA				1016	0.5	Suppressor of forked protein (Suf)	Tetratricopeptide-like helical domain superfamily	HAT (Half-A-TPR) repeat	Suppressor of forked	GO:0005515|GO:0006396|GO:0005634|GO:0006397				HAT (Half-A-TPR) repeat	HAT (Half-A-TPR) repeat	HAT (Half-A-TPR) repeat	HAT (Half-A-TPR) repeat	HAT (Half-A-TPR) repeat	Tetratricopeptide-like helical domain superfamily	Tetratricopeptide-like helical domain superfamily
Zt09_11_00295	-0.0044	11	910032	911057	NA	5			NA				252	1.2	UNC-50 family	UNC-50
Zt09_11_00296	-0.005	11	911353	913120	NA	NA			NA				553	0.9	Aminotransferase class-V	Pyridoxal phosphate-dependent transferase	major domain	Pyridoxal phosphate-dependent transferase	Aminotransferase class V domain	Pyridoxal phosphate-dependent transferase domain 1	GO:0003824					Pyridoxal phosphate-dependent transferase
Zt09_11_00297	-0.004	11	915726	920087	NA	NA			NA				1415	0.8	Zinc knuckle	Elongation factor Tu GTP binding domain	Translation-initiation factor 2	Translation initiation factor aIF-2	bacterial-like	Translation initiation factor IF-2	domain 3 superfamily	Translation protein	beta-barrel domain superfamily	Zinc finger	CCHC-type	Zinc finger	CCHC-type superfamily	P-loop containing nucleoside triphosphate hydrolase	Translation initiation factor IF- 2	Transcription factor	GTP-binding domain	Translation initiation factor IF- 2	domain 3	Small GTP-binding protein domain	GO:0003743|GO:0005525|GO:0005622|GO:0006413|GO:0003676|GO:0008270|GO:0003924|GO:0005525|GO:0005525	Reactome: R-HSA-5368286		Zinc finger	CCHC-type	Transcription factor	GTP-binding domain	Zinc finger	CCHC-type	Translation protein	beta-barrel domain superfamily	Zinc finger	CCHC-type superfamily	P-loop containing nucleoside triphosphate hydrolase	Translation initiation factor IF-2
Zt09_11_00298	-0.0037	11	920334	920672	NA	NA			NA				112	NA		Cytochrome B pre-mRNA-processing protein 6	GO:0005739|GO:0034551|GO:0043022|GO:0070131
Zt09_11_00299	-0.0036	11	921661	922840	NA	2			NA				351	NA	Protein of unknown function (DUF2370)	NEDD4/Bsd2	GO:0007034|GO:0030001
Zt09_11_00301	-0.0033	11	925783	926960	NA	NA			NA				357	1.4	RNA recognition motif. (a.k.a. RRM	RBD	or RNP domain)	Nucleotide-binding alpha-beta plait domain superfamily	RNA recognition motif domain	RNA-binding domain superfamily	GO:0003676			RNA recognition motif domain	RNA recognition motif domain	RNA recognition motif domain	RNA-binding domain superfamily	RNA-binding domain superfamily
Zt09_11_00302	-0.0039	11	928298	930918	NA	NA			NA				856	0.5	Sec34-like family	Conserved oligomeric Golgi complex	subunit 3	GO:0005801|GO:0006886|GO:0016020	Reactome: R-HSA-6807878|Reactome: R-HSA-6811438|Reactome: R-HSA-6811440
Zt09_11_00303	-0.0051	11	931110	932987	NA	NA			NA				550	0.7	Zinc finger C-x8-C-x5-C-x3-H type (and similar)	Zinc finger	CCCH-type	Zinc finger	CCCH-type superfamily	GO:0046872			Zinc finger	CCCH-type	Zinc finger	CCCH-type	Zinc finger	CCCH-type superfamily
Zt09_11_00304	-0.0043	11	934150	936384	NA	5			NA				709	1.3	N-acetylglucosaminyl transferase component (Gpi1)	N-acetylglucosaminyl transferase component	GO:0006506|GO:0016021|GO:0017176	Reactome: R-HSA-162710
Zt09_11_00308	-0.004	11	946833	947716	NA	6			NA				276	0.4	Rhomboid family	Rhomboid-like superfamily	Peptidase S54	rhomboid domain	GO:0004252|GO:0016021
Zt09_11_00309	-0.0059	11	947943	949962	NA	7			NA				635	0.3	Gaa1-like	GPI transamidase component	GPI transamidase component Gaa1	GO:0016021|GO:0042765	Reactome: R-HSA-162791
Zt09_11_00310	-0.0076	11	950274	950978	NA	NA			NA				214	NA	Tat binding protein 1(TBP-1)-interacting protein (TBPIP)	Homologous-pairing protein 2	Winged helix-like DNA-binding domain superfamily	GO:0007131	Reactome: R-HSA-912446
Zt09_11_00311	-0.0039	11	951144	952767	NA	11			NA				466	0.9	Transmembrane amino acid transporter protein	Amino acid transporter	transmembrane domain
Zt09_11_00312	-0.0037	11	953450	957265	NA	NA			NA				1271	1.3		Nucleoporin Pom152	GO:0017056|GO:0070762
Zt09_11_00313	-0.0036	11	957725	959383	NA	NA			NA				519	0.4	Ubiquitin carboxyl-terminal hydrolase	family 1	Peptidase C12	ubiquitin carboxyl-terminal hydrolase superfamily	Peptidase C12	ubiquitin carboxyl-terminal hydrolase	Papain-like cysteine peptidase superfamily	GO:0004843|GO:0005622|GO:0006511	Reactome: R-HSA-5689603				Papain-like cysteine peptidase superfamily	Papain-like cysteine peptidase superfamily
Zt09_11_00314	-0.0046	11	959492	961596	NA	2			NA				490	2	ER protein Pkr1	V-type ATPase assembly factor Pkr1	GO:0070072
Zt09_11_00316	-0.012	11	965426	966020	NA	NA			NA				173	0.6
Zt09_11_00317	-0.0036	11	970279	971440	NA	NA			NA				369	NA
Zt09_11_00321	-0.0045	11	993571	994636	1	NA	Yes	Non-effector	0.989				319	1.3
Zt09_11_00323	-0.0065	11	998000	1000576	NA	5			NA				858	1.3	Ring finger domain	Zinc finger	RING-type	E3 ubiquitin-protein ligase synoviolin/Hrd1	Zinc finger	RING/FYVE/PHD-type	GO:0000836|GO:0016567|GO:0030433|GO:0061630	MetaCyc: PWY-7511|Reactome: R-HSA-381038|Reactome: R-HSA-5358346|Reactome: R-HSA-5362768|Reactome: R-HSA-901032		Zinc finger	RING-type	Zinc finger	RING-type
Zt09_11_00325	-0.0059	11	1002815	1004358	NA	NA			NA				496	0.6	KH domain	KH domain	KH domain	K Homology domain	type 1 superfamily	K Homology domain	K Homology domain	type 1	GO:0003723|GO:0003676				K Homology domain	K Homology domain	K Homology domain	K Homology domain	type 1 superfamily	K Homology domain	type 1 superfamily	K Homology domain	type 1 superfamily
Zt09_11_00326	-0.0093	11	1005167	1006155	NA	NA			NA				310	1	BTB/POZ domain	BTB/POZ domain	SKP1/BTB/POZ domain superfamily	GO:0005515			BTB/POZ domain		SKP1/BTB/POZ domain superfamily
Zt09_11_00328	-0.0058	11	1011599	1012836	NA	NA			NA				228	NA	linker histone H1 and H5 family	Linker histone H1/H5	domain H15	Winged helix-like DNA-binding domain superfamily	Histone H5	Winged helix DNA-binding domain superfamily	GO:0000786|GO:0003677|GO:0005634|GO:0006334|GO:0000786|GO:0003677|GO:0006334		Linker histone H1/H5	domain H15	Linker histone H1/H5	domain H15	Linker histone H1/H5	domain H15	Winged helix DNA-binding domain superfamily
Zt09_11_00329	-0.0043	11	1016469	1018094	NA	NA			NA				541	0.9	Helicase conserved C-terminal domain	DEAD/DEAH box helicase	Helicase	C-terminal	RNA helicase	DEAD-box type	Q motif	Helicase superfamily 1/2	ATP-binding domain	DEAD/DEAH box helicase domain	P-loop containing nucleoside triphosphate hydrolase	ATP-dependent RNA helicase DEAD-box	conserved site	GO:0003676|GO:0005524		Helicase	C-terminal	RNA helicase	DEAD-box type	Q motif	Helicase	C-terminal	Helicase superfamily 1/2	ATP-binding domain	Helicase	C-terminal	Helicase superfamily 1/2	ATP-binding domain	P-loop containing nucleoside triphosphate hydrolase
Zt09_11_00330	0.4491	11	1018918	1019845	NA	5			NA				271	0.4	Rhomboid family	Peptidase S54	rhomboid domain	Rhomboid-like superfamily	GO:0004252|GO:0016021
Zt09_11_00332	-0.0048	11	1023073	1025043	NA	NA			NA				637	NA	SAM domain (Sterile alpha motif)	Sterile alpha motif domain	VTS1	SAM domain	Sterile alpha motif/pointed domain superfamily	GO:0005515|GO:0003729|GO:0043488		VTS1	SAM domain		Sterile alpha motif domain	Sterile alpha motif/pointed domain superfamily
Zt09_11_00333	-0.0048	11	1026064	1027122	1	NA	Yes	Effector	0.561				352	1.7		Glycoside hydrolase family 16	Concanavalin A-like lectin/glucanase domain superfamily	GO:0004553|GO:0005975			Glycoside hydrolase family 16		Concanavalin A-like lectin/glucanase domain superfamily
Zt09_11_00334	-0.0069	11	1027623	1028800	NA	NA			NA				374	0.8
Zt09_11_00335	-0.006	11	1028955	1029783	NA	NA			NA				258	1.6	Clp protease	Clp protease proteolytic subunit /Translocation-enhancing protein TepA	ClpP	Ser active site	ClpP/crotonase-like domain superfamily	ATP-dependent Clp protease proteolytic subunit	GO:0004252|GO:0006508		ATP-dependent Clp protease proteolytic subunit			ClpP/crotonase-like domain superfamily		ATP-dependent Clp protease proteolytic subunit
Zt09_11_00336	-0.0055	11	1031318	1035574	NA	NA			NA				1418	0.4	Centrosomin N-terminal motif 1	Pericentrin-AKAP-450 domain of centrosomal targeting protein	Centrosomin	N-terminal motif 1	Pericentrin/AKAP-450 centrosomal targeting domain	GO:0005815	Reactome: R-HSA-2565942|Reactome: R-HSA-380259|Reactome: R-HSA-380270|Reactome: R-HSA-380284|Reactome: R-HSA-380320|Reactome: R-HSA-5620912|Reactome: R-HSA-8854518
Zt09_11_00339	-0.0044	11	1037882	1039987	NA	NA			NA				701	0.4	SGT1 protein	Ecd family
Zt09_11_00340	-0.0051	11	1040528	1041672	NA	1			NA				324	2.8	WSC domain	Carbohydrate-binding WSC				Carbohydrate-binding WSC	Carbohydrate-binding WSC
Zt09_11_00356	0.0189	11	1112967	1113906	NA	NA			NA				248	2.4		Ribonucleases P/MRP protein subunit Pop1	GO:0000172|GO:0001682|GO:0005655	Reactome: R-HSA-6784531
Zt09_11_00405	0.0131	11	1236293	1236835	NA	NA			NA				151	NA
Zt09_11_00424	0.0352	11	1290799	1291248	NA	NA			NA				149	2
Zt09_11_00454	-0.0256	11	1387841	1390735	NA	NA			NA				887	0.8
Zt09_11_00457	-0.0258	11	1396388	1398332	NA	12			NA				531	2.6	Major Facilitator Superfamily	Major facilitator superfamily	Major facilitator superfamily domain	MFS transporter superfamily	GO:0016021|GO:0055085		Major facilitator superfamily domain	Major facilitator superfamily domain		MFS transporter superfamily
Zt09_11_00459	-0.0146	11	1401788	1402279	NA	2			NA				163	3.1
Zt09_11_00462	-0.0341	11	1413713	1415420	1	6			NA				422	4.3
Zt09_11_00498	-0.0261	11	1513272	1513781	NA	2			NA				169	2.4
Zt09_11_00506	0.5575	11	1527353	1529807	1	NA	Yes	Non-effector	0.991				751	1.5	NACHT domain	NACHT nucleoside triphosphatase	Eisosome protein SEG1/Sle1	P-loop containing nucleoside triphosphate hydrolase	GO:0032126|GO:0070941			NACHT nucleoside triphosphatase		P-loop containing nucleoside triphosphate hydrolase
Zt09_11_00507	0.5534	11	1531180	1531338	1	1			NA				53	1.9
Zt09_11_00524	-0.024	11	1588320	1590097	NA	12			NA				537	1.3	Permease for cytosine/purines	uracil	thiamine	allantoin	Purine-cytosine permease	Nucleobase cation symporter-1	NCS1	Purine-cytosine permease superfamily	GO:0016020|GO:0022857|GO:0055085						Nucleobase cation symporter-1	NCS1
Zt09_12_00003	-0.0112	12	31110	31540	NA	NA			NA				124	2.4
Zt09_12_00004	-0.0217	12	32088	33097	NA	6			NA				299	0.3	Major intrinsic protein	Aquaporin transporter	Major intrinsic protein	Aquaporin-like	GO:0015267|GO:0016020|GO:0055085	Reactome: R-HSA-432047				Aquaporin-like
Zt09_12_00005	-0.01	12	34385	35736	NA	NA			NA				428	2.8	Fungal Zn(2)-Cys(6) binuclear cluster domain	Fungal specific transcription factor domain	Zn(2)-C6 fungal-type DNA-binding domain	Zn(2)-C6 fungal-type DNA-binding domain superfamily	Fungal transcription factor	GO:0000981|GO:0005634|GO:0006355|GO:0008270		Zn(2)-C6 fungal-type DNA-binding domain	Zn(2)-C6 fungal-type DNA-binding domain	Zn(2)-C6 fungal-type DNA-binding domain	Zn(2)-C6 fungal-type DNA-binding domain superfamily
Zt09_12_00008	-0.0045	12	54860	56035	NA	NA			NA				391	1.3	GHMP kinases N terminal domain	Ribosomal protein S5 domain 2-type fold	subgroup	GHMP kinase N-terminal domain	Ribosomal protein S5 domain 2-type fold	Diphosphomevalonate/phosphomevalonate decarboxylase	Diphosphomevalonate decarboxylase	GHMP kinase	C-terminal domain superfamily	GO:0005524|GO:0008299|GO:0016831|GO:0004163|GO:0005829|GO:0019287	Reactome: R-HSA-191273|Reactome: R-HSA-2426168|Reactome: R-HSA-446199	KEGG: 00900+4.1.1.33|MetaCyc: PWY-7391|MetaCyc: PWY-922|Reactome: R-HSA-191273|Reactome: R-HSA-2426168|Reactome: R-HSA-446199				Ribosomal protein S5 domain 2-type fold	GHMP kinase	C-terminal domain superfamily	Diphosphomevalonate decarboxylase
Zt09_12_00009	-0.0051	12	56272	57063	NA	NA			NA				263	1.1	Cytochrome c/c1 heme lyase	Cytochrome c/c1 haem-lyase	GO:0004408|GO:0005739	KEGG: 00860+4.4.1.17
Zt09_12_00010	-0.0062	12	58248	58777	1	NA	Yes	Effector	0.772	Y (0.961 | 57-85)			155	3.9
Zt09_12_00012	-0.005	12	63206	64396	1	NA	Yes	Non-effector	0.956				396	0.8
Zt09_12_00013	-0.0036	12	68459	70489	NA	NA			NA				658	2.3	Type I 3-dehydroquinase	Aldolase-type TIM barrel	3-dehydroquinate dehydratase type I	GO:0003824|GO:0003855	KEGG: 00400+4.2.1.10|MetaCyc: PWY-6163|MetaCyc: PWY-6416|MetaCyc: PWY-6707	3-dehydroquinate dehydratase type I
Zt09_12_00014	-0.0041	12	72251	74823	NA	NA			NA				806	1.5	Fungal specific transcription factor domain	Fungal Zn(2)-Cys(6) binuclear cluster domain	Transcription factor domain	fungi	Zn(2)-C6 fungal-type DNA-binding domain	Zn(2)-C6 fungal-type DNA-binding domain superfamily	GO:0003677|GO:0005634|GO:0006351|GO:0008270|GO:0000981|GO:0005634|GO:0006355|GO:0008270		Zn(2)-C6 fungal-type DNA-binding domain	Zn(2)-C6 fungal-type DNA-binding domain	Transcription factor domain	fungi	Zn(2)-C6 fungal-type DNA-binding domain	Zn(2)-C6 fungal-type DNA-binding domain superfamily
Zt09_12_00015	-0.0039	12	75139	76109	NA	5			NA				289	1	3-oxo-5-alpha-steroid 4-dehydrogenase	3-oxo-5-alpha-steroid 4-dehydrogenase	C-terminal	3-oxo-5-alpha-steroid 4-dehydrogenase/very-long-chain enoyl-CoA reductase	3-oxo-5-alpha-steroid 4-dehydrogenase	GO:0005737|GO:0006629|GO:0016021|GO:0016627|GO:0003865|GO:0008202|GO:0016020|GO:0055114	KEGG: 00140+1.3.1.22|KEGG: 00905+1.3.1.22|MetaCyc: PWY-6032|MetaCyc: PWY-7455|Reactome: R-HSA-193048		3-oxo-5-alpha-steroid 4-dehydrogenase	C-terminal
Zt09_12_00018	-0.0063	12	121927	122560	1	NA	Yes	Non-effector	0.996				190	4.2
Zt09_12_00020	-0.0127	12	124873	127632	NA	17			NA				919	1.4	Major Facilitator Superfamily	MFS transporter superfamily	Major facilitator superfamily	Major facilitator superfamily domain	GO:0016021|GO:0055085		Major facilitator superfamily domain			MFS transporter superfamily
Zt09_12_00021	-0.0062	12	128768	133710	NA	NA			NA				1296	1.2	HECT-domain (ubiquitin-transferase)	WW domain	WW domain	WW domain	C2 domain	C2 domain	HECT domain	WW domain	WW domain superfamily	C2 domain superfamily	HECT	E3 ligase catalytic domain	GO:0004842|GO:0005515	MetaCyc: PWY-7511|Reactome: R-HSA-983168	WW domain	HECT domain	WW domain	WW domain	C2 domain	WW domain	WW domain	HECT domain	WW domain	WW domain	WW domain	WW domain	C2 domain	HECT domain	WW domain superfamily	WW domain superfamily	WW domain superfamily	HECT	E3 ligase catalytic domain
Zt09_12_00024	-0.0034	12	145020	147551	NA	NA			NA				787	0.6	Protein kinase domain	Protein kinase-like domain superfamily	Armadillo-like helical	Protein kinase domain	Armadillo-type fold	GO:0004672|GO:0005524|GO:0006468			Protein kinase domain		Protein kinase-like domain superfamily	Armadillo-type fold
Zt09_12_00025	-0.0042	12	147820	148968	NA	NA			NA				358	2.2	Cytokine-induced anti-apoptosis inhibitor 1	Fe-S biogenesis	Fe-S cluster assembly protein DRE2 N-terminus	Anamorsin	S-adenosyl-L-methionine-dependent methyltransferase	Fe-S cluster assembly protein Dre2	N-terminal	GO:0005737|GO:0016226|GO:0051536	Reactome: R-HSA-2564830				S-adenosyl-L-methionine-dependent methyltransferase		Anamorsin
Zt09_12_00026	-0.0047	12	149655	150426	NA	1			NA				237	0.4	Protein of unknown function (DUF1279)	Domain of unknown function DUF1279
Zt09_12_00027	-0.0043	12	152459	152878	NA	NA			NA				139	1.4
Zt09_12_00028	-0.003	12	153205	155304	NA	NA			NA				662	0.6	Peptide N-acetyl-beta-D-glucosaminyl asparaginase amidase A	Peptide-N4-(N-acetyl-beta-glucosaminyl)asparagine amidase A
Zt09_12_00030	-0.004	12	159958	161713	NA	12			NA				530	1.5	Sugar (and other) transporter	Major facilitator superfamily domain	Sugar/inositol transporter	MFS transporter superfamily	Major facilitator	sugar transporter-like	Sugar transporter	conserved site	GO:0016020|GO:0022857|GO:0055085|GO:0016021|GO:0022857|GO:0055085|GO:0005215|GO:0016021|GO:0055085	Reactome: R-HSA-189200	Major facilitator superfamily domain	Major facilitator superfamily domain		MFS transporter superfamily	Sugar/inositol transporter
Zt09_12_00031	-0.0041	12	161784	162926	1	NA	Yes	Non-effector	0.725				362	2.5		Pectin lyase fold/virulence factor						Pectin lyase fold/virulence factor
Zt09_12_00032	-0.004	12	163516	164961	NA	NA			NA				481	0.6	Sulfatase	Alkaline-phosphatase-like	core domain superfamily	Sulfatase	N-terminal	Alkaline phosphatase-like	alpha/beta/alpha	GO:0003824|GO:0008484					Alkaline-phosphatase-like	core domain superfamily
Zt09_12_00034	-0.0048	12	168157	170199	NA	1			NA				552	2.2	Glycosyl hydrolases family 28	Pectin lyase fold/virulence factor	Glycoside hydrolase	family 28	Pectin lyase fold	GO:0004650|GO:0005975					Pectin lyase fold/virulence factor
Zt09_12_00035	-0.0041	12	170866	172332	NA	10			NA				449	2	Major Facilitator Superfamily	MFS transporter superfamily	Major facilitator superfamily domain	Major facilitator superfamily	GO:0016021|GO:0055085		Major facilitator superfamily domain	Major facilitator superfamily domain		MFS transporter superfamily
Zt09_12_00036	-0.004	12	172719	176623	NA	NA			NA				1006	1.2	AMP-binding enzyme	Condensation domain	AMP-dependent synthetase/ligase	Chloramphenicol acetyltransferase-like domain superfamily	Condensation domain	GO:0003824	Reactome: R-HSA-389661
Zt09_12_00038	-0.0067	12	181724	182128	NA	NA			NA				134	0.7
Zt09_12_00043	-0.0028	12	195532	196074	NA	NA			NA				180	1.1
Zt09_12_00044	-0.005	12	196336	197163	NA	NA			NA				275	0.4
Zt09_12_00045	-0.005	12	197403	198315	NA	NA			NA				246	0.8		AhpD-like		Reactome: R-HSA-5628897				AhpD-like
Zt09_12_00047	-0.0037	12	201523	202629	NA	NA			NA				368	0.3	Uncharacterised protein family (UPF0160)	Metal-dependent protein hydrolase
Zt09_12_00048	-0.0095	12	205837	207162	NA	7			NA				441	1.4	ICE2	Protein Ice2
Zt09_12_00049	-0.0039	12	208091	209065	NA	NA			NA				306	1	Enoyl-(Acyl carrier protein) reductase	Short-chain dehydrogenase/reductase SDR	NAD(P)-binding domain superfamily						NAD(P)-binding domain superfamily
Zt09_12_00050	-0.0056	12	210789	211298	1	NA	Yes	Effector	0.776				152	7.9
Zt09_12_00054	-0.0042	12	224237	225335	NA	NA			NA				325	1.5
Zt09_12_00056	-0.0062	12	229125	230833	NA	1			NA				551	0.9
Zt09_12_00060	-0.0038	12	240945	241781	NA	NA			NA				278	2.5	Haloacid dehalogenase-like hydrolase	HAD-like superfamily	HAD hydrolase	subfamily IA	Phosphoglycolate phosphatase-like	domain 2	HAD superfamily	GO:0016787					HAD-like superfamily	HAD hydrolase	subfamily IA
Zt09_12_00061	-0.0043	12	242209	243760	NA	1			NA				501	2	Cytochrome P450	Cytochrome P450	E-class	CYP52	Cytochrome P450	Cytochrome P450 superfamily	Cytochrome P450	conserved site	Cytochrome P450	E-class	group II	GO:0005506|GO:0016712|GO:0020037|GO:0055114|GO:0005506|GO:0016705|GO:0020037|GO:0055114|GO:0016705|GO:0055114|GO:0004497|GO:0005506|GO:0020037|GO:0055114	Reactome: R-HSA-211981				Cytochrome P450 superfamily
Zt09_12_00063	-0.0073	12	247392	248966	1	NA	Yes	Non-effector	0.978				524	2.7		Histidine phosphatase superfamily						Histidine phosphatase superfamily
Zt09_12_00064	-0.0037	12	249340	253506	NA	NA			NA				1388	1	Nup133 N terminal like	Non-repetitive/WGA-negative nucleoporin C-terminal	Nucleoporin	Nup133/Nup155-like	N-terminal	Nuclear pore complex protein Nup133-like	Nucleoporin	Nup133/Nup155-like	C-terminal	GO:0017056	Reactome: R-HSA-1169408|Reactome: R-HSA-159227|Reactome: R-HSA-159230|Reactome: R-HSA-159231|Reactome: R-HSA-159236|Reactome: R-HSA-165054|Reactome: R-HSA-168271|Reactome: R-HSA-168276|Reactome: R-HSA-168325|Reactome: R-HSA-168333|Reactome: R-HSA-170822|Reactome: R-HSA-180746|Reactome: R-HSA-180910|Reactome: R-HSA-191859|Reactome: R-HSA-3108214|Reactome: R-HSA-3232142|Reactome: R-HSA-3301854|Reac…	Reactome: R-HSA-1169408|Reactome: R-HSA-141444|Reactome: R-HSA-159227|Reactome: R-HSA-159230|Reactome: R-HSA-159231|Reactome: R-HSA-159236|Reactome: R-HSA-165054|Reactome: R-HSA-168271|Reactome: R-HSA-168276|Reactome: R-HSA-168325|Reactome: R-HSA-168333|Reactome: R-HSA-170822|Reactome: R-HSA-180746|Reactome: R-HSA-180910|Reactome: R-HSA-191859|Reactome: R-HSA-2467813|Reactome: R-HSA-2500257|React…
Zt09_12_00065	-0.0048	12	254006	255964	NA	NA			NA				652	1.8	tRNA synthetases class I (M)	Aminoacyl-tRNA synthetase	class I	conserved site	Aminoacyl-tRNA synthetase	class Ia	anticodon-binding	Methionyl/Leucyl tRNA synthetase	Methionyl-tRNA synthetase	Zn-domain	Methioninyl-tRNA synthetase core domain	Rossmann-like alpha/beta/alpha sandwich fold	Methionyl-tRNA synthetase	GO:0000166|GO:0004812|GO:0005524|GO:0006418|GO:0004825|GO:0006431|GO:0000166|GO:0004825|GO:0005524|GO:0005737|GO:0006431	KEGG: 00450+6.1.1.10|KEGG: 00970+6.1.1.10|Reactome: R-HSA-2408517|Reactome: R-HSA-379716	KEGG: 00450+6.1.1.10|KEGG: 00970+6.1.1.10	Methioninyl-tRNA synthetase core domain			Aminoacyl-tRNA synthetase	class Ia	anticodon-binding	Methionyl-tRNA synthetase	Zn-domain	Methionyl-tRNA synthetase
Zt09_12_00066	-0.0062	12	256326	256964	NA	NA			NA				212	NA	Essential protein Yae1	N terminal	Essential protein Yae1	N-terminal
Zt09_12_00067	-0.0072	12	257671	258249	NA	NA			NA				192	2.1	PRELI-like family	PRELI/MSF1 domain	Slowmo/Ups family	GO:0005758			PRELI/MSF1 domain
Zt09_12_00068	-0.0049	12	262135	263532	NA	NA			NA				465	1.3	Pyridine nucleotide-disulphide oxidoreductase	Pyridine nucleotide-disulphide oxidoreductase	dimerisation domain	FAD/NAD(P)-binding domain	Glutathione reductase	eukaryote/bacterial	FAD/NAD-linked reductase	dimerisation domain superfamily	Pyridine nucleotide-disulphide oxidoreductase	class I	FAD/NAD(P)-binding domain superfamily	Pyridine nucleotide-disulphide oxidoreductase	dimerisation domain	Pyridine nucleotide-disulphide oxidoreductase	class I	active site	GO:0016491|GO:0055114|GO:0004362|GO:0006749|GO:0050660|GO:0050661|GO:0055114|GO:0016491|GO:0050660|GO:0055114|GO:0009055|GO:0016491|GO:0045454|GO:0055114|GO:0016668|GO:0055114	KEGG: 00480+1.8.1.7|MetaCyc: PWY-4081|Reactome: R-HSA-2408550|Reactome: R-HSA-3299685|Reactome: R-HSA-499943|Reactome: R-HSA-5628897				FAD/NAD-linked reductase	dimerisation domain superfamily	FAD/NAD(P)-binding domain superfamily	Glutathione reductase	eukaryote/bacterial
Zt09_12_00069	-0.0099	12	270825	273334	NA	NA			NA				763	2	Fungal specific transcription factor domain	Fungal Zn(2)-Cys(6) binuclear cluster domain	Zn(2)-C6 fungal-type DNA-binding domain superfamily	Zn(2)-C6 fungal-type DNA-binding domain	Transcription factor domain	fungi	GO:0000981|GO:0005634|GO:0006355|GO:0008270|GO:0003677|GO:0005634|GO:0006351|GO:0008270		Zn(2)-C6 fungal-type DNA-binding domain	Zn(2)-C6 fungal-type DNA-binding domain	Transcription factor domain	fungi	Zn(2)-C6 fungal-type DNA-binding domain	Zn(2)-C6 fungal-type DNA-binding domain superfamily
Zt09_12_00070	-0.0033	12	276299	278259	1	1			NA				636	1.3	Serine carboxypeptidase	Peptidase S10	serine carboxypeptidase	Serine carboxypeptidase	serine active site	Alpha/Beta hydrolase fold	GO:0004185|GO:0006508					Alpha/Beta hydrolase fold
Zt09_12_00071	-0.0035	12	278821	280639	NA	NA			NA				588	0.3	Rad52/22 family double-strand break repair protein	DNA repair protein Rad52/59/22	DNA recombination/repair protein Rad52	GO:0006281|GO:0006310|GO:0000724|GO:0000730|GO:0005634|GO:0045002	Reactome: R-HSA-3108214|Reactome: R-HSA-5685938					DNA recombination/repair protein Rad52
Zt09_12_00072	-0.0053	12	281010	283084	NA	8			NA				526	1.7
Zt09_12_00073	-0.0044	12	283302	284399	NA	NA			NA				344	2	Acyl-coenzyme A:6-aminopenicillanic acid acyl-transferase	Peptidase C45
Zt09_12_00074	-0.0038	12	285069	286439	NA	NA			NA				456	0.4	Initiation factor 2 subunit family	Initiation factor 2 subunit family	NagB/RpiA transferase-like	Initiation factor 2B-related	GO:0044237	KEGG: 00270+5.3.1.23|MetaCyc: PWY-4361|MetaCyc: PWY-7174				NagB/RpiA transferase-like
Zt09_12_00075	-0.0042	12	286910	288448	NA	NA			NA				492	0.6	NLI interacting factor-like phosphatase	HAD superfamily	FCP1 homology domain	HAD-like superfamily	Dullard phosphatase domain	eukaryotic	GO:0016791			FCP1 homology domain	FCP1 homology domain	HAD-like superfamily	Dullard phosphatase domain	eukaryotic
Zt09_12_00076	-0.0115	12	289159	289950	NA	NA			NA				220	0.5	Predicted SAM-dependent RNA methyltransferase	RNA methyltransferase TK0422/Sfm1	GO:0008168
Zt09_12_00077	-0.0038	12	290252	292743	NA	NA			NA				810	1.4	Aconitase C-terminal domain	Aconitase family (aconitate hydratase)	Aconitase/3-isopropylmalate dehydratase large subunit	alpha/beta/alpha domain	Aconitase	mitochondrial-like	Aconitase	domain 2	Aconitase/3-isopropylmalate dehydratase large subunit	alpha/beta/alpha	subdomain 1/3	Aconitase family	4Fe-4S cluster binding site	Aconitase	iron-sulfur domain	Aconitase/3-isopropylmalate dehydratase	swivel	Aconitase A/isopropylmalate dehydratase small subunit	swivel domain	GO:0003994|GO:0006099|GO:0051539	KEGG: 00290+4.2.1.33	Reactome: R-HSA-1268020|Reactome: R-HSA-71403	KEGG: 00020+4.2.1.3|KEGG: 00630+4.2.1.3|KEGG: 00720+4.2.1.3|Reactome: R-HSA-1268020|Reactome: R-HSA-71403				Aconitase	iron-sulfur domain	Aconitase	mitochondrial-like
Zt09_12_00078	-0.0068	12	293188	295146	1	NA	Yes	Non-effector	0.571				279	1.8	cAMP-regulated phosphoprotein/endosulfine conserved region	Endosulphine		Reactome: R-HSA-2465910
Zt09_12_00079	-0.0058	12	296677	297255	NA	2			NA				176	1.1	Ctr copper transporter family	Ctr copper transporter	GO:0005375|GO:0016021|GO:0035434
Zt09_12_00140	-0.0263	12	500925	501648	NA	NA			NA				83	3.6
Zt09_12_00157	0.3606	12	558040	558930	NA	NA			NA				296	1
Zt09_12_00193	0.5533	12	686097	686453	1	NA	Yes	Effector	0.943				118	8.5
Zt09_12_00194	0.1674	12	687024	688904	NA	6			NA				401	1.5		MFS transporter superfamily						MFS transporter superfamily
Zt09_12_00198	-0.0199	12	698573	699600	NA	1			NA				268	1.9	Domain of unknown function (DUF3328)	Mycotoxin biosynthesis protein UstYa-like	GO:0043386
Zt09_12_00200	0.0493	12	701853	704789	NA	NA			NA				756	1.7	Heterokaryon incompatibility protein (HET)	Putative oxalocrotonate tautomerase enzyme	Heterokaryon incompatibility	Tautomerase/MIF superfamily	Tautomerase	cis-CaaD-like						Tautomerase/MIF superfamily
Zt09_12_00213	0.2935	12	744122	744989	1	NA	Yes	Non-effector	0.781				254	3.1
Zt09_12_00229	0.0705	12	797913	798712	NA	NA			NA				246	2
Zt09_12_00243	-0.0239	12	825473	826366	NA	NA			NA				234	3	Lysine methyltransferase	Protein-lysine N-methyltransferase	S-adenosyl-L-methionine-dependent methyltransferase	Lysine methyltransferase						S-adenosyl-L-methionine-dependent methyltransferase		Protein-lysine N-methyltransferase
Zt09_12_00248	-0.0201	12	840874	841815	NA	NA			NA				313	2.6	Phosphotransferase enzyme family	Aminoglycoside phosphotransferase	Protein kinase-like domain superfamily						Protein kinase-like domain superfamily
Zt09_12_00259	-0.0133	12	871983	876539	NA	2			NA				1333	1.2	CorA-like Mg2+ transporter protein	Mg2+ transporter protein	CorA-like/Zinc transport protein ZntB	GO:0016020|GO:0030001|GO:0046873|GO:0055085
Zt09_12_00312	-0.0198	12	1049097	1049909	NA	NA			NA				270	NA
Zt09_12_00319	0.5268	12	1071050	1073233	NA	NA			NA				665	1.1
Zt09_12_00321	-0.0437	12	1076187	1077110	NA	NA			NA				307	0.7
Zt09_12_00326	-0.0303	12	1092027	1093520	NA	8			NA				478	1.3	EamA-like transporter family	EamA-like transporter family	EamA domain	GO:0016020|GO:0016021
Zt09_12_00353	-0.0325	12	1145749	1147311	NA	3			NA				520	1.5
Zt09_12_00354	-0.0118	12	1149040	1150739	1	NA	Yes	Non-effector	0.99				515	2.1
Zt09_12_00360	-0.0237	12	1188788	1190070	NA	NA			NA				390	1.8	Tyrosine phosphatase family	Protein-tyrosine phosphatase	active site	Protein-tyrosine phosphatase-like	Atypical dual-specificity phosphatase Siw14-like	GO:0004725|GO:0016311					Protein-tyrosine phosphatase-like
Zt09_12_00362	-0.0244	12	1194362	1195300	NA	NA			NA				192	3.6	Ras family	P-loop containing nucleoside triphosphate hydrolase	Small GTP-binding protein domain	Small GTPase	Small GTPase Rho	GO:0005525|GO:0003924|GO:0005525|GO:0005525|GO:0005622|GO:0007264	Reactome: R-HSA-194840		Small GTPase Rho		P-loop containing nucleoside triphosphate hydrolase	Small GTP-binding protein domain
Zt09_12_00364	-0.0239	12	1203706	1205609	NA	NA			NA				603	0.5
Zt09_12_00368	-0.0236	12	1214243	1215478	NA	NA			NA				411	1	Acyl transferase domain	Acyl transferase/acyl hydrolase/lysophospholipase	Acyl transferase domain superfamily	Acyl transferase	Malonyl-CoA ACP transacylase	ACP-binding	Polyketide synthase	acyl transferase domain	GO:0016740				Polyketide synthase	acyl transferase domain	Acyl transferase/acyl hydrolase/lysophospholipase	Malonyl-CoA ACP transacylase	ACP-binding
Zt09_12_00369	-0.0281	12	1216847	1218802	1	NA	Yes	Non-effector	0.935				580	1.4	Glu/Leu/Phe/Val dehydrogenase	dimerisation domain	Glutamate/Leucine/Phenylalanine/Valine dehydrogenase	Glutamate/phenylalanine/leucine/valine dehydrogenase	dimerisation domain	Glutamate/phenylalanine/leucine/valine dehydrogenase	C-terminal	NAD(P)-binding domain superfamily	Leu/Phe/Val dehydrogenases active site	Glutamate/phenylalanine/leucine/valine dehydrogenase	NAD(P) binding domain of glutamate dehydrogenase	GO:0006520|GO:0016491|GO:0055114|GO:0016639	Reactome: R-HSA-2151201|Reactome: R-HSA-70614	NAD(P) binding domain of glutamate dehydrogenase		Glutamate/phenylalanine/leucine/valine dehydrogenase	C-terminal	NAD(P)-binding domain superfamily
Zt09_12_00370	-0.0243	12	1225143	1226249	NA	1			NA				297	2
Zt09_12_00371	-0.0239	12	1228808	1229570	NA	NA			NA				216	4.2	Fungal Zn(2)-Cys(6) binuclear cluster domain	Zn(2)-C6 fungal-type DNA-binding domain superfamily	Zn(2)-C6 fungal-type DNA-binding domain	GO:0000981|GO:0005634|GO:0006355|GO:0008270		Zn(2)-C6 fungal-type DNA-binding domain	Zn(2)-C6 fungal-type DNA-binding domain	Zn(2)-C6 fungal-type DNA-binding domain	Zn(2)-C6 fungal-type DNA-binding domain superfamily
Zt09_12_00372	-0.0237	12	1231514	1232926	NA	NA			NA				470	0.2	Argininosuccinate lyase C-terminal	Lyase	L-Aspartase-like	Argininosuccinate lyase	Fumarate lyase	conserved site	Argininosuccinate lyase	C-terminal	Fumarate lyase family	Fumarate lyase	N-terminal	Fumarase/histidase	N-terminal	GO:0003824|GO:0004056|GO:0042450	KEGG: 00220+4.3.2.1|KEGG: 00250+4.3.2.1|MetaCyc: PWY-4983|MetaCyc: PWY-4984|MetaCyc: PWY-5|MetaCyc: PWY-5154|MetaCyc: PWY-7400|Reactome: R-HSA-70635	Argininosuccinate lyase			L-Aspartase-like	Argininosuccinate lyase	Argininosuccinate lyase
Zt09_12_00373	-0.0238	12	1233251	1233811	NA	NA			NA				186	1.6	AAA-ATPase Vps4-associated protein 1	VPS4-associated protein 1
Zt09_12_00374	-0.0244	12	1237528	1239742	NA	NA			NA				671	1.6		Zinc finger C2H2-type	Zinc finger C2H2 superfamily	GO:0003676			Zinc finger C2H2-type	Zinc finger C2H2-type	Zinc finger C2H2-type	Zinc finger C2H2 superfamily
Zt09_12_00376	-0.0249	12	1244107	1245963	NA	NA			NA				618	0.5	Protein phosphatase 2C	PPM-type phosphatase domain	Protein phosphatase 2C family	PPM-type phosphatase domain superfamily	GO:0003824|GO:0004722|GO:0006470	KEGG: 04658+3.1.3.16|KEGG: 04660+3.1.3.16	PPM-type phosphatase domain	PPM-type phosphatase domain	PPM-type phosphatase domain	PPM-type phosphatase domain superfamily
Zt09_12_00377	-0.0242	12	1246300	1246865	NA	NA			NA				128	NA	Ribosomal protein L31e	Ribosomal protein L31e	Ribosomal protein L31e domain superfamily	GO:0003735|GO:0005840|GO:0006412	Reactome: R-HSA-156827|Reactome: R-HSA-156902|Reactome: R-HSA-1799339|Reactome: R-HSA-192823|Reactome: R-HSA-2408557|Reactome: R-HSA-6791226|Reactome: R-HSA-72689|Reactome: R-HSA-72706|Reactome: R-HSA-72764|Reactome: R-HSA-9010553|Reactome: R-HSA-975956|Reactome: R-HSA-975957	Ribosomal protein L31e		Ribosomal protein L31e	Ribosomal protein L31e domain superfamily
Zt09_12_00378	-0.0244	12	1247441	1248370	NA	NA			NA				259	2.7
Zt09_12_00379	-0.0238	12	1249062	1251260	NA	NA			NA				700	NA	Shugoshin C terminus	Shugoshin N-terminal coiled-coil region	Shugoshin	C-terminal	Shugoshin	N-terminal coiled-coil domain	Shugoshin	GO:0000775|GO:0005634|GO:0045132|GO:0000775	Reactome: R-HSA-141444|Reactome: R-HSA-2467813|Reactome: R-HSA-2500257|Reactome: R-HSA-5663220|Reactome: R-HSA-68877
Zt09_12_00380	-0.0236	12	1251623	1252120	NA	NA			NA				146	NA	DASH complex subunit Dad2	DASH complex subunit Dad2	GO:0000278|GO:0042729|GO:0072686
Zt09_12_00381	-0.0237	12	1252874	1253353	NA	NA			NA				159	1.3	Protein phosphatase inhibitor	Type 1 protein phosphatase inhibitor	GO:0004865|GO:0032515
Zt09_12_00382	-0.0241	12	1253966	1257276	NA	NA			NA				1073	2.1	Importin-beta N-terminal domain	Exportin 1-like protein	CRM1 C terminal	Armadillo-like helical	Armadillo-type fold	Importin-beta	N-terminal domain	Exportin-1/Importin-beta-like	Exportin-1	C-terminal	GO:0006886|GO:0008536|GO:0005049			Importin-beta	N-terminal domain	Importin-beta	N-terminal domain	Exportin-1	C-terminal	Armadillo-type fold
Zt09_12_00385	-0.0244	12	1265859	1266447	1	NA	Yes	Effector	0.905				156	5.1
Zt09_12_00386	-0.0237	12	1266719	1267338	NA	NA			NA				190	NA
Zt09_12_00387	-0.0265	12	1267724	1269343	NA	NA			NA				539	0.4
Zt09_12_00396	0.2841	12	1286989	1288210	NA	NA			NA				389	2.3
Zt09_12_00398	-0.0251	12	1290539	1291855	NA	NA			NA				438	1.1	Amino-transferase class IV	Branched-chain amino acid aminotransferase II	Aminotransferase	class IV	conserved site	Aminotransferase-like	PLP-dependent enzymes	Branched-chain aminotransferase	Aminotransferase class IV	GO:0004084|GO:0009081|GO:0003824	KEGG: 00270+2.6.1.42|KEGG: 00280+2.6.1.42|KEGG: 00290+2.6.1.42|KEGG: 00770+2.6.1.42|KEGG: 00966+2.6.1.42|MetaCyc: PWY-5057|MetaCyc: PWY-5076|MetaCyc: PWY-5078|MetaCyc: PWY-5101|MetaCyc: PWY-5103|MetaCyc: PWY-5104|MetaCyc: PWY-5108|MetaCyc: PWY-7767|Reactome: R-HSA-70895	Reactome: R-HSA-70895	Branched-chain aminotransferase			Aminotransferase-like	PLP-dependent enzymes
Zt09_12_00406	0.1357	12	1309233	1309527	NA	NA			NA				78	1.3
Zt09_12_00407	-0.0252	12	1309881	1310509	NA	NA			NA				187	0.5
Zt09_12_00408	-0.0244	12	1310764	1311327	NA	1			NA				187	2.1
[truncated: 1,639 more rows]
[truncated: 34 more columns]

## Sheet: S8
Supplementary Data 8: Climatic variables retrieved from WorldClim database used for CNV-GEA analysis.
[truncated: 1,100 more rows]

## Sheet: S9
Supplementary Data 9: GEA significant associations between chromosome presence and absence and climatic variable after Bonferroni adjustment.
[truncated: 9 more rows]

[truncated: 2 more sheets: S10, S11]
